# Supplementary material for: Genome-wide association study for systemic lupus erythematosus in an egyptian population
Source: Front Genet. 2022 Oct 17;13:948505. doi: 10.3389/fgene.2022.948505 (PMC9619055; doi:10.3389/fgene.2022.948505)
Supplement: Supplementary file 2 [file DataSheet2.xlsx]

## Sheet: Supp T1_Demographics
	Supplementary Table 1. Demographic information of the SLE patients and controls after QC
	Gender	SLE patients	Controls
	Male	N = 44 (10%)	N = 274 (36%)
	Female	N = 414 (90%)	N = 495 (64%)
	Average age (s.d.)
	Male (s.d.)	27.2 (10.9)	32.0 (7.8)
	Female (s.d.)	31.0 (10.4)	32.4 (8.8)
	ACR classification criterion*	(%)
	Malar rash	0.79
	Cutaneous	0.62
	Photosensitivity	0.8
	Oral/nasopharyngeal ulcers	0.62
	Serositis	0.32
	Arthritis	0.79
	Renal disorder	0.53
	Neurological disorder	0.22
	Hematologic disorder	0.58
	Immunologic disorder	0.89
	Anti-nuclear antibodies (ANA)	0.99
	* Based on 432 SLE patients with complete ACR criteria, and 26 with missing ACR data

## Sheet: Supp_T2_5E_Nov_Repli
Supplementary Table 2. Associated SNPs with Pcorrected <1.0x10-5.
Status	CHR	BP	SNP	Nearest_Genes	A1	F_A	F_U	A2	Rsq	P_Uncorrected (458/769)	P_admix	P_perms_admix	OR	SE	L95	U95	EFFECT	CHISQ
Novel	2	106245742	rs6743358	NCK2	G	0.504	0.411	A	0.919	4.76e-06	7.56e-06	6.2e-06	1.48	0.086	1.25	1.76	0.392	20.93
Novel	2	225900189	rs11462616	DOCK10	AT	0.289	0.377	A	0.907	8.56e-06	8.27e-06	1.63e-05	0.67	0.092	0.56	0.8	-0.4	19.81
Novel	2	227381610	rs1501008	IRS1/MIR5702	A	0.506	0.593	C	0.867	8.36e-06	1.47e-06	3.3e-06	0.67	0.091	0.56	0.8	-0.4	19.85
Novel	2	227382166	rs144335671	IRS1/MIR5702	ATATC	0.493	0.586	A	0.861	1.92e-06	3.02e-07	7e-07	0.65	0.091	0.54	0.77	-0.431	22.68
Novel	2	227390169	rs2133983	IRS1/MIR5702	G	0.508	0.605	A	0.918	1.74e-06	2.23e-07	1e-07	0.66	0.088	0.55	0.78	-0.416	22.86
Novel	2	227392860	rs1501003	IRS1/MIR5702	T	0.535	0.618	A	0.924	3.68e-05	4.03e-06	2e-06	0.7	0.088	0.59	0.83	-0.357	17.03
Novel	2	227395509	rs7599150	IRS1/MIR5702	A	0.535	0.618	G	0.924	3.3e-05	3.51e-06	1.6e-06	0.69	0.088	0.58	0.82	-0.371	17.24
Novel	2	227403430	rs1500999	IRS1/MIR5702	T	0.505	0.606	A	0.937	7.35e-07	8.28e-08	5e-08	0.65	0.087	0.55	0.77	-0.431	24.52
Novel	2	227403871	rs10804331	IRS1/MIR5702	C	0.506	0.607	T	0.94	7.49e-07	8.51e-08	5e-08	0.65	0.087	0.55	0.77	-0.431	24.48
Novel	2	227405634	rs5839171	IRS1/MIR5702	G	0.492	0.597	GA	0.908	1.7e-07	1.98e-08	3.3e-08	0.63	0.089	0.53	0.75	-0.462	27.35
Novel	2	227411463	rs962172	IRS1/MIR5702	T	0.456	0.558	G	0.987	1.25e-06	1.2e-07	1e-07	0.66	0.085	0.56	0.78	-0.416	23.5
Novel	2	227413223	rs1875336	IRS1/MIR5702	T	0.456	0.558	C	0.998	1.27e-06	1.22e-07	1e-07	0.67	0.084	0.56	0.79	-0.4	23.47
Novel	2	227425998	rs16867088	IRS1/MIR5702	C	0.49	0.57	T	0.945	9.53e-05	8.45e-06	9.1e-06	0.72	0.086	0.6	0.85	-0.329	15.23
Novel	2	227428217	rs7556882	IRS1/MIR5702	T	0.491	0.57	C	0.938	0.0001106	9.85e-06	9.9e-06	0.72	0.086	0.61	0.85	-0.329	14.95
Novel	2	232054514	rs7565313	ARMC9 (KU-MEL-1)	G	0.185	0.255	A	0.74	6.05e-06	5.44e-06	1.9e-06	0.58	0.121	0.46	0.73	-0.545	20.47
Novel	2	232054897	rs55748426	ARMC9 (KU-MEL-1)	C	0.183	0.254	G	0.741	4.11e-06	3.4e-06	9e-07	0.57	0.122	0.45	0.73	-0.562	21.21
Novel	2	232055153	rs6761645	ARMC9 (KU-MEL-1)	A	0.183	0.254	T	0.741	4.06e-06	3.35e-06	9e-07	0.57	0.122	0.45	0.73	-0.562	21.24
Novel	2	232055684	rs6749936	ARMC9 (KU-MEL-1)	T	0.185	0.256	C	0.744	4.54e-06	3.54e-06	9e-07	0.57	0.121	0.45	0.73	-0.562	21.02
Novel	3	40422493	rs7633684	ENTPD3, ENTPD3-AS1	T	0.803	0.875	A	0.931	1.29e-06	6.66e-06	5.8e-06	0.56	0.118	0.45	0.71	-0.58	23.44
Novel	4	61873612	rs17090343	MIR548AG1	C	0.074	0.032	T	0.988	4.33e-06	7.18e-06	6.3e-06	2.45	0.195	1.67	3.59	0.896	21.11
Novel	5	35023218	rs148600009	AGXT2	A	0.201	0.143	ATTCT	0.785	4.72e-05	6.88e-06	1.31e-05	1.65	0.123	1.3	2.1	0.501	16.56
Novel	12	25826391	rs12817135	IFLTD1	T	0.552	0.638	A	0.85	9.21e-06	9.7e-06	5.7e-06	0.67	0.092	0.56	0.8	-0.4	19.67
Novel	12	25826394	rs12817138	IFLTD1	G	0.552	0.638	A	0.85	9.2e-06	9.69e-06	7.1e-06	0.67	0.092	0.56	0.8	-0.4	19.67
Novel	13	60744965	rs4886215	LINC00434, TDRD3, DIAPH3	G	0.595	0.513	A	0.914	4.59e-05	8e-06	1.83e-05	1.43	0.088	1.21	1.7	0.358	16.61
Novel	13	60806198	rs1933057	LINC00434, TDRD3, DIAPH3	G	0.585	0.499	A	0.94	3.03e-05	8.29e-06	5.9e-06	1.44	0.087	1.21	1.7	0.365	17.4
Novel	13	60807954	rs1083379	LINC00434, TDRD3, DIAPH3	A	0.584	0.498	G	0.94	3.21e-05	9.05e-06	8.8e-06	1.44	0.087	1.21	1.7	0.365	17.29
Novel	13	60812386	rs2265634	LINC00434, TDRD3, DIAPH3	G	0.56	0.47	A	0.905	6.66e-06	1.14e-06	3.8e-06	1.49	0.089	1.25	1.77	0.399	20.29
Novel	13	60817755	rs2322815	LINC00434, TDRD3, DIAPH3	C	0.567	0.478	T	0.934	1.44e-05	2.71e-06	4.2e-06	1.45	0.086	1.23	1.72	0.372	18.82
Shade separates the locus boundaries.

## Sheet: Supp T3_Novel_loci_eQTL
Supplementary Table 3. Novel loci and eQTLs.
gene	query_type	query_term	Proxy variant	sentinel	type	gene	ensgid	colocalization	distance	tissue	p-value	sign_info	beta	ea	nea	source	pmid	gwas_catalog	is_sign	is_best	is_best_in_ld_group	n_qtls	n_best	n_sign	n_occ		Index variant	Gene	Tissue(s) (Best P-value)	GWAS Catalog					eQTL gene
ARMC9	Variant	rs6761645	rs10187005 (0.85)	rs6761645	eQTL	AC017104.6	ENSG00000224376	cis	175.7	Atherosclerotic aortic root	1.2e-24	FDR<5%	-	-	-	FranzÃ©n et al. (Science 2016)	PMID:27540175	-	TRUE	TRUE	TRUE	1	1	2	2		rs6761645	AC017104.6	Atherosclerotic aortic root (1.2e-24), Artery - Aorta (1.2e-13)	-					AC017104.6		IRS1
ARMC9	Variant	rs6761645	rs57199832 (0.85)	rs6761645	eQTL	AC017104.6	ENSG00000224376	cis	184.6	Artery - Aorta	1.2e-13	FDR<5%	0.45	G	T	GTEx v7	PMID:23715323	-	TRUE	TRUE	TRUE	182	1	1	1		rs6761645	ARMC9	Atherosclerotic aortic root (3.5e-95), Artery - Aorta (5.4e-32), Artery - Mammary (1.9e-29), Artery - Tibial (9.5e-14), Pancreas (2.4e-13), Adipose - Subcutaneous (3.8e-13), Liver (4.3e-11), Thyroid (6.8e-11), Esophagus - Mucosa (6e-10), Adipose - Visceral (Abdominal) (7.5e-7), Skin - Not sun exposed (Suprapubic) (0.0000012), Skin - Sun exposed (Lower leg) (0.0000012), Artery - Coronary (0.000001…	ARMC9					ARMC9		LINC00434
ARMC9	Variant	rs6761645	rs78839329 (0.85)	rs6761645	eQTL	AC017104.6	ENSG00000224376	cis	188.2	Artery - Aorta	2.1e-13	FDR<5%	0.44	G	A	GTEx v7	PMID:23715323	-	TRUE	FALSE	FALSE	182	0	1	1		rs6761645	B3GNT7	Artery - Tibial (0.0000017), Colon - Transverse (0.000002)	-					B3GNT7		MYRIP
ARMC9	Variant	rs6761645	rs3731775 (0.85)	rs6761645	eQTL	AC017104.6	ENSG00000224376	cis	190.1	Artery - Aorta	2.5e-13	FDR<5%	0.44	A	G	GTEx v7	PMID:23715323	-	TRUE	FALSE	FALSE	182	0	1	1		rs6761645	C2orf72	Thyroid (1.1e-26), Esophagus - Muscularis (2.3e-17), Esophagus - Gastroesophageal junction (2e-11), Adipose - Visceral (Omentum) (1.5e-9), Adipose - Subcutaneous (1.2e-7), Cells - Lymphoblastoid cell lines (3.1e-7), Cells - EBV-transformed lymphocytes (0.0000056), Brain - Cerebellum (0.000022)	-					C2orf72		NCK2
ARMC9	Variant	rs6761645	rs7571479 (0.85)	rs6761645	eQTL	AC017104.6	ENSG00000224376	cis	185.1	Artery - Aorta	4.1e-13	FDR<5%	0.43	T	C	GTEx v7	PMID:23715323	-	TRUE	FALSE	FALSE	182	0	1	1		rs6761645	C2orf83	Brain - Cerebellum (0.0081)	C2orf83					C2orf83		AGXT2
ARMC9	Variant	rs6761645	rs7598728 (0.85)	rs6761645	eQTL	AC017104.6	ENSG00000224376	cis	167.6	Artery - Aorta	4.7e-13	FDR<5%	0.44	T	C	GTEx v7	PMID:23715323	-	TRUE	FALSE	FALSE	182	0	1	1		rs6761645	ECEL1P2	Brain - Cerebellum (0.003)	-					ECEL1P2		SLC19A3
ARMC9	Variant	rs6761645	rs12465438 (0.85)	rs6761645	eQTL	AC017104.6	ENSG00000224376	cis	180.6	Artery - Aorta	5.6e-13	FDR<5%	0.44	A	G	GTEx v7	PMID:23715323	-	TRUE	FALSE	FALSE	182	0	1	1		rs6761645	HTR2B	Atherosclerotic aortic root (3.2e-37), Esophagus - Muscularis (3.6e-23), Artery - Aorta (2.3e-15), Thyroid (1.9e-10), Esophagus - Gastroesophageal junction (1.5e-8), Heart - Atrial appendage (2e-7), Artery - Tibial (0.00002), Lung (0.000025), Brain - Parietal lobe (0.0096)	-					HTR2B		AS1
ARMC9	Variant	rs6761645	rs10187005 (0.85)	rs6761645	eQTL	AC017104.6	ENSG00000224376	cis	175.7	Artery - Aorta	6e-13	FDR<5%	0.43	T	C	GTEx v7	PMID:23715323	-	TRUE	FALSE	FALSE	182	1	2	2		rs6761645	ITM2C	Cells - Monocytes (0.00064)	-					ITM2C
ARMC9	Variant	rs6761645	rs13431424 (0.85)	rs6761645	eQTL	AC017104.6	ENSG00000224376	cis	193.1	Artery - Aorta	9.5e-13	FDR<5%	0.42	A	G	GTEx v7	PMID:23715323	-	TRUE	FALSE	FALSE	182	0	1	1		rs6761645	LONRF1	Liver (0.0000014)	-					LONRF1
ARMC9	Variant	rs6761645	rs139337150 (0.85)	rs6761645	eQTL	AC017104.6	ENSG00000224376	cis	171	Artery - Aorta	1.1e-12	FDR<5%	0.43	C	CTTGT	GTEx v7	PMID:23715323	-	TRUE	FALSE	FALSE	182	0	1	1		rs6761645	PSMD1	Muscle skeletal (0.000023), Cells - Monocytes (0.000028)	-					PSMD1
ARMC9	Variant	rs6761645	-	rs6761645	eQTL	AC017104.6	ENSG00000224376	cis	198.5	Artery - Aorta	1.2e-12	FDR<5%	0.46	A	T	GTEx v7	PMID:23715323	-	TRUE	FALSE	FALSE	182	0	1	1		rs6761645	RP11-223I10.1	Brain - Cerebellum (2.4e-8), Brain - Cerebellar hemisphere (0.0000058)	-					RP11-223I10.1
ARMC9	Variant	rs6761645	rs55748426 (1)	rs6761645	eQTL	AC017104.6	ENSG00000224376	cis	198.8	Artery - Aorta	1.2e-12	FDR<5%	0.46	C	G	GTEx v7	PMID:23715323	-	TRUE	FALSE	FALSE	182	0	1	1		rs2265634	DIAPH3	Adipose - Visceral (Omentum) (2.3e-8)	DIAPH3					DIAPH3
ARMC9	Variant	rs6761645	rs6749936 (1)	rs6761645	eQTL	AC017104.6	ENSG00000224376	cis	198	Artery - Aorta	1.2e-12	FDR<5%	0.46	T	C	GTEx v7	PMID:23715323	-	TRUE	FALSE	FALSE	182	0	1	1		rs7633684	ENTPD3-AS1	Colon - Transverse (1.8e-10), Adipose - Subcutaneous (1.6e-8), Skin - Not sun exposed (Suprapubic) (4.8e-8), Thyroid (7.6e-8), Esophagus - Mucosa (1.1e-7), Skin - Sun exposed (Lower leg) (5.9e-7), Stomach (7.3e-7), Pancreas (0.0000011), Nerve - Tibial (0.0000074), Artery - Tibial (0.000037)	-					PDPN
ARMC9	Variant	rs6761645	rs16827879 (0.82)	rs6761645	eQTL	AC017104.6	ENSG00000224376	cis	161.4	Artery - Aorta	1.4e-12	FDR<5%	0.44	T	C	GTEx v7	PMID:23715323	-	TRUE	FALSE	FALSE	182	0	1	1		rs2549002	AC034220.3	Muscle skeletal (8.9e-9), Adipose - Subcutaneous (0.000002), Adipose - Visceral (Omentum) (0.0000032), Brain - Nucleus accumbens (Basal ganglia) (0.000026)	rs2549003					ENTPD3
ARMC9	Variant	rs6761645	rs10202295 (0.84)	rs6761645	eQTL	AC017104.6	ENSG00000224376	cis	169.3	Artery - Aorta	1.5e-12	FDR<5%	0.43	G	T	GTEx v7	PMID:23715323	-	TRUE	FALSE	FALSE	182	0	1	1		rs2549002	AC116366.6	Whole blood (4.6e-15)	rs2549003					AC034220.3
ARMC9	Variant	rs6761645	rs58383275 (0.85)	rs6761645	eQTL	AC017104.6	ENSG00000224376	cis	189.7	Artery - Aorta	1.8e-12	FDR<5%	0.42	C	T	GTEx v7	PMID:23715323	-	TRUE	FALSE	FALSE	182	0	1	1		rs2549002	ACSL6	Esophagus - Muscularis (0.000056)	ACSL6					AC116366.6
ARMC9	Variant	rs6761645	rs28678038 (0.85)	rs6761645	eQTL	AC017104.6	ENSG00000224376	cis	189.7	Artery - Aorta	1.8e-12	FDR<5%	0.42	T	A	GTEx v7	PMID:23715323	-	TRUE	FALSE	FALSE	182	0	1	1		rs2549002	C5orf56	Brain - Cerebellum (0.0004), Cells - Dendritic cells (0.0078)	C5orf56, rs2549003					ACSL6
ARMC9	Variant	rs6761645	rs12478520 (0.85)	rs6761645	eQTL	AC017104.6	ENSG00000224376	cis	188.4	Artery - Aorta	1.8e-12	FDR<5%	0.42	A	G	GTEx v7	PMID:23715323	-	TRUE	FALSE	FALSE	182	0	1	1		rs2549002	CDKL3	Brain - Parietal lobe (0.0084)	CDKL3, rs2549003					C5orf56
ARMC9	Variant	rs6761645	rs2005013 (0.85)	rs6761645	eQTL	AC017104.6	ENSG00000224376	cis	186.8	Artery - Aorta	1.8e-12	FDR<5%	0.42	A	G	GTEx v7	PMID:23715323	-	TRUE	FALSE	FALSE	182	0	1	1		rs2549002	IL5	Atherosclerotic aortic root (6.6e-33)	IL5					CDKL3
ARMC9	Variant	rs6761645	rs11558174 (0.85)	rs6761645	eQTL	AC017104.6	ENSG00000224376	cis	180.8	Artery - Aorta	1.8e-12	FDR<5%	0.42	C	T	GTEx v7	PMID:23715323	-	TRUE	FALSE	FALSE	182	0	1	1		rs2549002	IRF1	Artery - Mammary (7.7e-7), Cells - Monocytes (0.0000056), Adipose - Subcutaneous (0.000067), Peripheral blood (0.00024)	IRF1, rs2549003					IL5
ARMC9	Variant	rs6761645	rs12465477 (0.85)	rs6761645	eQTL	AC017104.6	ENSG00000224376	cis	180.4	Artery - Aorta	1.8e-12	FDR<5%	0.42	A	G	GTEx v7	PMID:23715323	-	TRUE	FALSE	FALSE	182	0	1	1		rs2549002	P4HA2	Thyroid (0.0000014), Brain - Cerebellum (0.005)	P4HA2, rs2549003					IRF1
ARMC9	Variant	rs6761645	rs4637098 (0.85)	rs6761645	eQTL	AC017104.6	ENSG00000224376	cis	178.2	Artery - Aorta	2e-12	FDR<5%	0.42	T	C	GTEx v7	PMID:23715323	-	TRUE	FALSE	FALSE	182	0	1	1		rs2549002	RAD50	Lung (1.7e-17), Nerve - Tibial (9.5e-9), Brain - Cerebellum (9.8e-9), Thyroid (0.0000023), Heart - Left ventricle (0.0000041), Spleen (0.000011), Artery - Aorta (0.000012), Adipose - Visceral (Omentum) (0.000015), Pituitary (0.00002), Cells - Monocytes (0.00041), Peripheral blood (0.0015)	RAD50, rs2549003					P4HA2
ARMC9	Variant	rs6761645	rs13423632 (0.85)	rs6761645	eQTL	AC017104.6	ENSG00000224376	cis	174.6	Artery - Aorta	2e-12	FDR<5%	0.42	C	T	GTEx v7	PMID:23715323	-	TRUE	FALSE	FALSE	182	0	1	1		rs2549002	RAPGEF6	Nerve - Tibial (0.000023)	RAPGEF6					RAD50
ARMC9	Variant	rs6761645	rs62197333 (0.85)	rs6761645	eQTL	AC017104.6	ENSG00000224376	cis	168.6	Artery - Aorta	2e-12	FDR<5%	0.43	C	G	GTEx v7	PMID:23715323	-	TRUE	FALSE	FALSE	182	0	1	1		rs2549002	SLC22A4	Peripheral blood (6e-45), Blood (5.8e-15), Cells - Monocytes (2.5e-8)	SLC22A4, rs2549003					RAPGEF6
ARMC9	Variant	rs6761645	rs10181630 (0.82)	rs6761645	eQTL	AC017104.6	ENSG00000224376	cis	161.9	Artery - Aorta	2e-12	FDR<5%	0.43	T	C	GTEx v7	PMID:23715323	-	TRUE	FALSE	FALSE	182	0	1	1		rs2549002	SLC22A5	Peripheral blood (5.2e-37), Cells - Monocytes (9.8e-15), Blood (3.5e-10), Skin - Sun exposed (Lower leg) (0.0000021), Brain - Nucleus accumbens (Basal ganglia) (0.0000087), Skin - Not sun exposed (Suprapubic) (0.00002)	SLC22A5, rs2549003					SLC22A4
ARMC9	Variant	rs6761645	rs62197323 (0.85)	rs6761645	eQTL	AC017104.6	ENSG00000224376	cis	190	Artery - Aorta	2.2e-12	FDR<5%	0.43	G	A	GTEx v7	PMID:23715323	-	TRUE	FALSE	FALSE	182	0	1	1		rs2549002	TXNDC15	Brain - Parietal lobe (0.0028)	TXNDC15, rs2549003					SLC22A5
ARMC9	Variant	rs6761645	rs6753393 (0.85)	rs6761645	eQTL	AC017104.6	ENSG00000224376	cis	191.7	Artery - Aorta	2.8e-12	FDR<5%	0.43	C	G	GTEx v7	PMID:23715323	-	TRUE	FALSE	FALSE	182	0	1	1										TXNDC15
ARMC9	Variant	rs6761645	rs113415095 (0.85)	rs6761645	eQTL	AC017104.6	ENSG00000224376	cis	188.3	Artery - Aorta	2.9e-12	FDR<5%	0.43	AAACAACAAC	A	GTEx v7	PMID:23715323	-	TRUE	FALSE	FALSE	182	0	1	1
ARMC9	Variant	rs6761645	rs112353881 (0.85)	rs6761645	eQTL	AC017104.6	ENSG00000224376	cis	180.9	Artery - Aorta	2.9e-12	FDR<5%	0.43	A	ATTTG	GTEx v7	PMID:23715323	-	TRUE	FALSE	FALSE	182	0	1	1
ARMC9	Variant	rs6761645	rs732079 (0.85)	rs6761645	eQTL	AC017104.6	ENSG00000224376	cis	179.2	Artery - Aorta	3.1e-12	FDR<5%	0.41	G	C	GTEx v7	PMID:23715323	-	TRUE	FALSE	FALSE	182	0	1	1
ARMC9	Variant	rs6761645	rs12478335 (0.85)	rs6761645	eQTL	AC017104.6	ENSG00000224376	cis	188.7	Artery - Aorta	3.2e-12	FDR<5%	0.42	A	C	GTEx v7	PMID:23715323	-	TRUE	FALSE	FALSE	182	0	1	1
ARMC9	Variant	rs6761645	rs7565313 (0.99)	rs6761645	eQTL	AC017104.6	ENSG00000224376	cis	199.2	Artery - Aorta	3.3e-12	FDR<5%	0.44	G	A	GTEx v7	PMID:23715323	-	TRUE	FALSE	FALSE	182	0	1	1
ARMC9	Variant	rs6761645	rs60953838 (0.85)	rs6761645	eQTL	AC017104.6	ENSG00000224376	cis	187.8	Artery - Aorta	4.3e-12	FDR<5%	0.43	C	G	GTEx v7	PMID:23715323	-	TRUE	FALSE	FALSE	182	0	1	1
ARMC9	Variant	rs6761645	rs9750018 (0.85)	rs6761645	eQTL	AC017104.6	ENSG00000224376	cis	168.4	Artery - Aorta	4.7e-12	FDR<5%	0.43	G	A	GTEx v7	PMID:23715323	-	TRUE	FALSE	FALSE	182	0	1	1
ARMC9	Variant	rs6761645	rs5018532 (0.85)	rs6761645	eQTL	AC017104.6	ENSG00000224376	cis	176.6	Artery - Aorta	5.3e-12	FDR<5%	0.42	G	A	GTEx v7	PMID:23715323	-	TRUE	FALSE	FALSE	182	0	1	1
ARMC9	Variant	rs6761645	rs16827863 (0.85)	rs6761645	eQTL	AC017104.6	ENSG00000224376	cis	176	Artery - Aorta	5.3e-12	FDR<5%	0.42	C	T	GTEx v7	PMID:23715323	-	TRUE	FALSE	FALSE	182	0	1	1
ARMC9	Variant	rs6761645	rs58067379 (0.85)	rs6761645	eQTL	AC017104.6	ENSG00000224376	cis	165.4	Artery - Aorta	5.3e-12	FDR<5%	0.42	T	A	GTEx v7	PMID:23715323	-	TRUE	FALSE	FALSE	182	0	1	1
ARMC9	Variant	rs6761645	rs12478898 (0.85)	rs6761645	eQTL	AC017104.6	ENSG00000224376	cis	170.2	Artery - Aorta	8.7e-12	FDR<5%	0.43	G	A	GTEx v7	PMID:23715323	-	TRUE	FALSE	FALSE	182	0	1	1
ARMC9	Variant	rs6761645	rs7601741 (0.85)	rs6761645	eQTL	AC017104.6	ENSG00000224376	cis	191.3	Artery - Aorta	1.4e-11	FDR<5%	0.42	T	C	GTEx v7	PMID:23715323	-	TRUE	FALSE	FALSE	182	0	1	1
ARMC9	Variant	rs6761645	rs6738687 (0.82)	rs6761645	eQTL	AC017104.6	ENSG00000224376	cis	200.5	Artery - Aorta	9.4e-07	FDR<5%	0.3	A	G	GTEx v7	PMID:23715323	-	TRUE	FALSE	FALSE	182	0	1	1
ARMC9	Variant	rs6761645	rs6749936 (1)	rs6761645	eQTL	ARMC9	ENSG00000135931	cis	7.6	Atherosclerotic aortic root	3.5e-95	FDR<5%	-	-	-	FranzÃ©n et al. (Science 2016)	PMID:27540175	ARMC9	TRUE	TRUE	TRUE	1	1	9	9
ARMC9	Variant	rs6761645	rs7565313 (0.99)	rs6761645	eQTL	ARMC9	ENSG00000135931	cis	8.7	Artery - Aorta	5.4e-32	FDR<5%	0.64	G	A	GTEx v7	PMID:23715323	ARMC9	TRUE	TRUE	TRUE	250	3	9	9
ARMC9	Variant	rs6761645	-	rs6761645	eQTL	ARMC9	ENSG00000135931	cis	8.1	Artery - Aorta	6.6e-32	FDR<5%	0.66	A	T	GTEx v7	PMID:23715323	ARMC9	TRUE	FALSE	FALSE	250	0	9	9
ARMC9	Variant	rs6761645	rs55748426 (1)	rs6761645	eQTL	ARMC9	ENSG00000135931	cis	8.4	Artery - Aorta	6.6e-32	FDR<5%	0.66	C	G	GTEx v7	PMID:23715323	ARMC9	TRUE	FALSE	FALSE	250	1	9	9
ARMC9	Variant	rs6761645	rs6749936 (1)	rs6761645	eQTL	ARMC9	ENSG00000135931	cis	7.6	Artery - Aorta	6.6e-32	FDR<5%	0.66	T	C	GTEx v7	PMID:23715323	ARMC9	TRUE	FALSE	FALSE	250	1	9	9
ARMC9	Variant	rs6761645	rs55748426 (1)	rs6761645	eQTL	ARMC9	ENSG00000135931	cis	8.4	Artery - Mammary	1.9e-29	FDR<5%	-	-	-	FranzÃ©n et al. (Science 2016)	PMID:27540175	ARMC9	TRUE	TRUE	TRUE	1	1	9	9
ARMC9	Variant	rs6761645	rs7571479 (0.85)	rs6761645	eQTL	ARMC9	ENSG00000135931	cis	0	Artery - Aorta	8.9e-27	FDR<5%	0.57	T	C	GTEx v7	PMID:23715323	ARMC9	TRUE	FALSE	FALSE	250	0	8	8
ARMC9	Variant	rs6761645	rs57199832 (0.85)	rs6761645	eQTL	ARMC9	ENSG00000135931	cis	0	Artery - Aorta	9.8e-27	FDR<5%	0.58	G	T	GTEx v7	PMID:23715323	ARMC9	TRUE	FALSE	FALSE	250	0	7	7
ARMC9	Variant	rs6761645	rs78839329 (0.85)	rs6761645	eQTL	ARMC9	ENSG00000135931	cis	0	Artery - Aorta	1.9e-26	FDR<5%	0.57	G	A	GTEx v7	PMID:23715323	ARMC9	TRUE	FALSE	FALSE	250	2	8	8
ARMC9	Variant	rs6761645	rs60953838 (0.85)	rs6761645	eQTL	ARMC9	ENSG00000135931	cis	0	Artery - Aorta	2.5e-26	FDR<5%	0.58	C	G	GTEx v7	PMID:23715323	ARMC9	TRUE	FALSE	FALSE	250	0	9	9
ARMC9	Variant	rs6761645	rs58383275 (0.85)	rs6761645	eQTL	ARMC9	ENSG00000135931	cis	0	Artery - Aorta	2.6e-26	FDR<5%	0.56	C	T	GTEx v7	PMID:23715323	ARMC9	TRUE	FALSE	FALSE	250	0	8	8
ARMC9	Variant	rs6761645	rs28678038 (0.85)	rs6761645	eQTL	ARMC9	ENSG00000135931	cis	0	Artery - Aorta	2.6e-26	FDR<5%	0.56	T	A	GTEx v7	PMID:23715323	ARMC9	TRUE	FALSE	FALSE	250	0	8	8
ARMC9	Variant	rs6761645	rs12478520 (0.85)	rs6761645	eQTL	ARMC9	ENSG00000135931	cis	0	Artery - Aorta	2.6e-26	FDR<5%	0.56	A	G	GTEx v7	PMID:23715323	ARMC9	TRUE	FALSE	FALSE	250	0	8	8
ARMC9	Variant	rs6761645	rs11558174 (0.85)	rs6761645	eQTL	ARMC9	ENSG00000135931	cis	0	Artery - Aorta	2.6e-26	FDR<5%	0.56	C	T	GTEx v7	PMID:23715323	ARMC9	TRUE	FALSE	FALSE	250	0	7	7
ARMC9	Variant	rs6761645	rs12465477 (0.85)	rs6761645	eQTL	ARMC9	ENSG00000135931	cis	0	Artery - Aorta	2.6e-26	FDR<5%	0.56	A	G	GTEx v7	PMID:23715323	ARMC9	TRUE	FALSE	FALSE	250	1	8	8
ARMC9	Variant	rs6761645	rs113415095 (0.85)	rs6761645	eQTL	ARMC9	ENSG00000135931	cis	0	Artery - Aorta	2.8e-26	FDR<5%	0.58	AAACAACAAC	A	GTEx v7	PMID:23715323	ARMC9	TRUE	FALSE	FALSE	250	0	9	9
ARMC9	Variant	rs6761645	rs112353881 (0.85)	rs6761645	eQTL	ARMC9	ENSG00000135931	cis	0	Artery - Aorta	2.8e-26	FDR<5%	0.58	A	ATTTG	GTEx v7	PMID:23715323	ARMC9	TRUE	FALSE	FALSE	250	0	8	8
ARMC9	Variant	rs6761645	rs10181630 (0.82)	rs6761645	eQTL	ARMC9	ENSG00000135931	cis	0	Artery - Aorta	3.5e-26	FDR<5%	0.58	T	C	GTEx v7	PMID:23715323	ARMC9	TRUE	FALSE	FALSE	250	1	9	10
ARMC9	Variant	rs6761645	rs62197333 (0.85)	rs6761645	eQTL	ARMC9	ENSG00000135931	cis	0	Artery - Aorta	4e-26	FDR<5%	0.57	C	G	GTEx v7	PMID:23715323	ARMC9	TRUE	FALSE	FALSE	250	0	9	9
ARMC9	Variant	rs6761645	rs16827879 (0.82)	rs6761645	eQTL	ARMC9	ENSG00000135931	cis	0	Artery - Aorta	4.5e-26	FDR<5%	0.58	T	C	GTEx v7	PMID:23715323	ARMC9	TRUE	FALSE	FALSE	250	0	9	9
ARMC9	Variant	rs6761645	rs62197323 (0.85)	rs6761645	eQTL	ARMC9	ENSG00000135931	cis	0	Artery - Aorta	6.1e-26	FDR<5%	0.57	G	A	GTEx v7	PMID:23715323	ARMC9	TRUE	FALSE	FALSE	250	1	10	10
ARMC9	Variant	rs6761645	rs4637098 (0.85)	rs6761645	eQTL	ARMC9	ENSG00000135931	cis	0	Artery - Aorta	8.8e-26	FDR<5%	0.56	T	C	GTEx v7	PMID:23715323	ARMC9	TRUE	FALSE	FALSE	250	0	7	7
ARMC9	Variant	rs6761645	rs12465438 (0.85)	rs6761645	eQTL	ARMC9	ENSG00000135931	cis	0	Artery - Aorta	9.1e-26	FDR<5%	0.57	A	G	GTEx v7	PMID:23715323	ARMC9	TRUE	FALSE	FALSE	250	1	8	8
ARMC9	Variant	rs6761645	rs12478335 (0.85)	rs6761645	eQTL	ARMC9	ENSG00000135931	cis	0	Artery - Aorta	9.4e-26	FDR<5%	0.56	A	C	GTEx v7	PMID:23715323	ARMC9	TRUE	FALSE	FALSE	250	0	8	8
ARMC9	Variant	rs6761645	rs3731775 (0.85)	rs6761645	eQTL	ARMC9	ENSG00000135931	cis	0	Artery - Aorta	1e-25	FDR<5%	0.56	A	G	GTEx v7	PMID:23715323	ARMC9	TRUE	FALSE	FALSE	250	0	8	9
ARMC9	Variant	rs6761645	rs732079 (0.85)	rs6761645	eQTL	ARMC9	ENSG00000135931	cis	0	Artery - Aorta	1.1e-25	FDR<5%	0.55	G	C	GTEx v7	PMID:23715323	ARMC9	TRUE	FALSE	FALSE	250	0	7	7
ARMC9	Variant	rs6761645	rs13431424 (0.85)	rs6761645	eQTL	ARMC9	ENSG00000135931	cis	2.7	Artery - Aorta	1.2e-25	FDR<5%	0.56	A	G	GTEx v7	PMID:23715323	ARMC9	TRUE	FALSE	FALSE	250	2	9	9
ARMC9	Variant	rs6761645	rs2005013 (0.85)	rs6761645	eQTL	ARMC9	ENSG00000135931	cis	0	Artery - Aorta	1.2e-25	FDR<5%	0.56	A	G	GTEx v7	PMID:23715323	ARMC9	TRUE	FALSE	FALSE	250	0	8	8
ARMC9	Variant	rs6761645	rs10187005 (0.85)	rs6761645	eQTL	ARMC9	ENSG00000135931	cis	0	Artery - Aorta	1.6e-25	FDR<5%	0.56	T	C	GTEx v7	PMID:23715323	ARMC9	TRUE	FALSE	FALSE	250	0	8	8
ARMC9	Variant	rs6761645	rs6753393 (0.85)	rs6761645	eQTL	ARMC9	ENSG00000135931	cis	1.3	Artery - Aorta	2e-25	FDR<5%	0.57	C	G	GTEx v7	PMID:23715323	ARMC9	TRUE	FALSE	FALSE	250	0	8	8
ARMC9	Variant	rs6761645	rs13423632 (0.85)	rs6761645	eQTL	ARMC9	ENSG00000135931	cis	0	Artery - Aorta	2.4e-25	FDR<5%	0.55	C	T	GTEx v7	PMID:23715323	ARMC9	TRUE	FALSE	FALSE	250	0	7	7
ARMC9	Variant	rs6761645	rs5018532 (0.85)	rs6761645	eQTL	ARMC9	ENSG00000135931	cis	0	Artery - Aorta	3.2e-25	FDR<5%	0.56	G	A	GTEx v7	PMID:23715323	ARMC9	TRUE	FALSE	FALSE	250	0	9	10
ARMC9	Variant	rs6761645	rs16827863 (0.85)	rs6761645	eQTL	ARMC9	ENSG00000135931	cis	0	Artery - Aorta	3.2e-25	FDR<5%	0.56	C	T	GTEx v7	PMID:23715323	ARMC9	TRUE	FALSE	FALSE	250	1	10	11
ARMC9	Variant	rs6761645	rs12478898 (0.85)	rs6761645	eQTL	ARMC9	ENSG00000135931	cis	0	Artery - Aorta	3.2e-25	FDR<5%	0.58	G	A	GTEx v7	PMID:23715323	ARMC9	TRUE	FALSE	FALSE	250	0	9	9
ARMC9	Variant	rs6761645	rs58067379 (0.85)	rs6761645	eQTL	ARMC9	ENSG00000135931	cis	0	Artery - Aorta	3.2e-25	FDR<5%	0.56	T	A	GTEx v7	PMID:23715323	ARMC9	TRUE	FALSE	FALSE	250	0	9	9
ARMC9	Variant	rs6761645	rs10202295 (0.84)	rs6761645	eQTL	ARMC9	ENSG00000135931	cis	0	Artery - Aorta	4.1e-25	FDR<5%	0.56	G	T	GTEx v7	PMID:23715323	ARMC9	TRUE	FALSE	FALSE	250	0	10	10
ARMC9	Variant	rs6761645	rs139337150 (0.85)	rs6761645	eQTL	ARMC9	ENSG00000135931	cis	0	Artery - Aorta	4.6e-25	FDR<5%	0.56	C	CTTGT	GTEx v7	PMID:23715323	ARMC9	TRUE	FALSE	FALSE	250	0	10	10
ARMC9	Variant	rs6761645	rs7598728 (0.85)	rs6761645	eQTL	ARMC9	ENSG00000135931	cis	0	Artery - Aorta	1e-24	FDR<5%	0.56	T	C	GTEx v7	PMID:23715323	ARMC9	TRUE	FALSE	FALSE	250	0	8	8
ARMC9	Variant	rs6761645	rs7601741 (0.85)	rs6761645	eQTL	ARMC9	ENSG00000135931	cis	0.9	Artery - Aorta	1.2e-24	FDR<5%	0.56	T	C	GTEx v7	PMID:23715323	ARMC9	TRUE	FALSE	FALSE	250	1	8	10
ARMC9	Variant	rs6761645	rs9750018 (0.85)	rs6761645	eQTL	ARMC9	ENSG00000135931	cis	0	Artery - Aorta	5.2e-24	FDR<5%	0.56	G	A	GTEx v7	PMID:23715323	ARMC9	TRUE	FALSE	FALSE	250	0	6	6
ARMC9	Variant	rs6761645	rs6738687 (0.82)	rs6761645	eQTL	ARMC9	ENSG00000135931	cis	10.1	Artery - Aorta	2.4e-17	FDR<5%	0.47	A	G	GTEx v7	PMID:23715323	ARMC9	TRUE	FALSE	FALSE	250	1	7	7
ARMC9	Variant	rs6761645	rs7565313 (0.99)	rs6761645	eQTL	ARMC9	ENSG00000135931	cis	8.7	Artery - Tibial	9.5e-14	FDR<5%	0.29	G	A	GTEx v7	PMID:23715323	ARMC9	TRUE	TRUE	TRUE	130	3	9	9
ARMC9	Variant	rs6761645	-	rs6761645	eQTL	ARMC9	ENSG00000135931	cis	8.1	Artery - Tibial	1.3e-13	FDR<5%	0.3	A	T	GTEx v7	PMID:23715323	ARMC9	TRUE	FALSE	FALSE	130	0	9	9
ARMC9	Variant	rs6761645	rs55748426 (1)	rs6761645	eQTL	ARMC9	ENSG00000135931	cis	8.4	Artery - Tibial	1.3e-13	FDR<5%	0.3	C	G	GTEx v7	PMID:23715323	ARMC9	TRUE	FALSE	FALSE	130	1	9	9
ARMC9	Variant	rs6761645	rs6749936 (1)	rs6761645	eQTL	ARMC9	ENSG00000135931	cis	7.6	Artery - Tibial	1.3e-13	FDR<5%	0.3	T	C	GTEx v7	PMID:23715323	ARMC9	TRUE	FALSE	FALSE	130	1	9	9
ARMC9	Variant	rs6761645	rs78839329 (0.85)	rs6761645	eQTL	ARMC9	ENSG00000135931	cis	0	Pancreas	2.4e-13	FDR<5%	0.52	G	A	GTEx v7	PMID:23715323	ARMC9	TRUE	TRUE	TRUE	228	2	8	8
ARMC9	Variant	rs6761645	rs12465438 (0.85)	rs6761645	eQTL	ARMC9	ENSG00000135931	cis	0	Pancreas	2.4e-13	FDR<5%	0.52	A	G	GTEx v7	PMID:23715323	ARMC9	TRUE	TRUE	TRUE	228	1	8	8
ARMC9	Variant	rs6761645	rs10187005 (0.85)	rs6761645	eQTL	ARMC9	ENSG00000135931	cis	0	Pancreas	3.3e-13	FDR<5%	0.51	T	C	GTEx v7	PMID:23715323	ARMC9	TRUE	FALSE	FALSE	228	0	8	8
ARMC9	Variant	rs6761645	rs3731775 (0.85)	rs6761645	eQTL	ARMC9	ENSG00000135931	cis	0	Pancreas	3.5e-13	FDR<5%	0.51	A	G	GTEx v7	PMID:23715323	ARMC9	TRUE	FALSE	FALSE	228	0	8	9
ARMC9	Variant	rs6761645	rs13431424 (0.85)	rs6761645	eQTL	ARMC9	ENSG00000135931	cis	2.7	Adipose - Subcutaneous	3.8e-13	FDR<5%	-	-	-	FranzÃ©n et al. (Science 2016)	PMID:27540175	ARMC9	TRUE	TRUE	TRUE	1	2	9	9
ARMC9	Variant	rs6761645	rs57199832 (0.85)	rs6761645	eQTL	ARMC9	ENSG00000135931	cis	0	Pancreas	5.8e-13	FDR<5%	0.51	G	T	GTEx v7	PMID:23715323	ARMC9	TRUE	FALSE	FALSE	228	0	7	7
ARMC9	Variant	rs6761645	rs7571479 (0.85)	rs6761645	eQTL	ARMC9	ENSG00000135931	cis	0	Pancreas	6.2e-13	FDR<5%	0.51	T	C	GTEx v7	PMID:23715323	ARMC9	TRUE	FALSE	FALSE	228	0	8	8
ARMC9	Variant	rs6761645	rs11558174 (0.85)	rs6761645	eQTL	ARMC9	ENSG00000135931	cis	0	Pancreas	6.2e-13	FDR<5%	0.51	C	T	GTEx v7	PMID:23715323	ARMC9	TRUE	FALSE	FALSE	228	0	7	7
ARMC9	Variant	rs6761645	rs12478335 (0.85)	rs6761645	eQTL	ARMC9	ENSG00000135931	cis	0	Pancreas	9.9e-13	FDR<5%	0.5	A	C	GTEx v7	PMID:23715323	ARMC9	TRUE	FALSE	FALSE	228	0	8	8
ARMC9	Variant	rs6761645	rs2005013 (0.85)	rs6761645	eQTL	ARMC9	ENSG00000135931	cis	0	Pancreas	1.1e-12	FDR<5%	0.51	A	G	GTEx v7	PMID:23715323	ARMC9	TRUE	FALSE	FALSE	228	0	8	8
ARMC9	Variant	rs6761645	rs58383275 (0.85)	rs6761645	eQTL	ARMC9	ENSG00000135931	cis	0	Pancreas	1.2e-12	FDR<5%	0.49	C	T	GTEx v7	PMID:23715323	ARMC9	TRUE	FALSE	FALSE	228	0	8	8
ARMC9	Variant	rs6761645	rs28678038 (0.85)	rs6761645	eQTL	ARMC9	ENSG00000135931	cis	0	Pancreas	1.2e-12	FDR<5%	0.49	T	A	GTEx v7	PMID:23715323	ARMC9	TRUE	FALSE	FALSE	228	0	8	8
ARMC9	Variant	rs6761645	rs12478520 (0.85)	rs6761645	eQTL	ARMC9	ENSG00000135931	cis	0	Pancreas	1.2e-12	FDR<5%	0.49	A	G	GTEx v7	PMID:23715323	ARMC9	TRUE	FALSE	FALSE	228	0	8	8
ARMC9	Variant	rs6761645	rs13423632 (0.85)	rs6761645	eQTL	ARMC9	ENSG00000135931	cis	0	Pancreas	1.3e-12	FDR<5%	0.5	C	T	GTEx v7	PMID:23715323	ARMC9	TRUE	FALSE	FALSE	228	0	7	7
ARMC9	Variant	rs6761645	rs13431424 (0.85)	rs6761645	eQTL	ARMC9	ENSG00000135931	cis	2.7	Pancreas	1.5e-12	FDR<5%	0.5	A	G	GTEx v7	PMID:23715323	ARMC9	TRUE	FALSE	FALSE	228	2	9	9
ARMC9	Variant	rs6761645	rs7598728 (0.85)	rs6761645	eQTL	ARMC9	ENSG00000135931	cis	0	Pancreas	1.6e-12	FDR<5%	0.5	T	C	GTEx v7	PMID:23715323	ARMC9	TRUE	FALSE	FALSE	228	0	8	8
ARMC9	Variant	rs6761645	rs10202295 (0.84)	rs6761645	eQTL	ARMC9	ENSG00000135931	cis	0	Pancreas	1.7e-12	FDR<5%	0.5	G	T	GTEx v7	PMID:23715323	ARMC9	TRUE	FALSE	FALSE	228	0	10	10
ARMC9	Variant	rs6761645	-	rs6761645	eQTL	ARMC9	ENSG00000135931	cis	8.1	Pancreas	2.3e-12	FDR<5%	0.52	A	T	GTEx v7	PMID:23715323	ARMC9	TRUE	FALSE	FALSE	228	0	9	9
ARMC9	Variant	rs6761645	rs55748426 (1)	rs6761645	eQTL	ARMC9	ENSG00000135931	cis	8.4	Pancreas	2.3e-12	FDR<5%	0.52	C	G	GTEx v7	PMID:23715323	ARMC9	TRUE	FALSE	FALSE	228	1	9	9
ARMC9	Variant	rs6761645	rs6749936 (1)	rs6761645	eQTL	ARMC9	ENSG00000135931	cis	7.6	Pancreas	2.3e-12	FDR<5%	0.52	T	C	GTEx v7	PMID:23715323	ARMC9	TRUE	FALSE	FALSE	228	1	9	9
ARMC9	Variant	rs6761645	rs12465477 (0.85)	rs6761645	eQTL	ARMC9	ENSG00000135931	cis	0	Pancreas	3e-12	FDR<5%	0.49	A	G	GTEx v7	PMID:23715323	ARMC9	TRUE	FALSE	FALSE	228	1	8	8
ARMC9	Variant	rs6761645	rs7565313 (0.99)	rs6761645	eQTL	ARMC9	ENSG00000135931	cis	8.7	Pancreas	4.8e-12	FDR<5%	0.52	G	A	GTEx v7	PMID:23715323	ARMC9	TRUE	FALSE	FALSE	228	3	9	9
ARMC9	Variant	rs6761645	rs4637098 (0.85)	rs6761645	eQTL	ARMC9	ENSG00000135931	cis	0	Pancreas	5.9e-12	FDR<5%	0.48	T	C	GTEx v7	PMID:23715323	ARMC9	TRUE	FALSE	FALSE	228	0	7	7
ARMC9	Variant	rs6761645	rs139337150 (0.85)	rs6761645	eQTL	ARMC9	ENSG00000135931	cis	0	Pancreas	7.4e-12	FDR<5%	0.48	C	CTTGT	GTEx v7	PMID:23715323	ARMC9	TRUE	FALSE	FALSE	228	0	10	10
ARMC9	Variant	rs6761645	rs732079 (0.85)	rs6761645	eQTL	ARMC9	ENSG00000135931	cis	0	Pancreas	1.1e-11	FDR<5%	0.48	G	C	GTEx v7	PMID:23715323	ARMC9	TRUE	FALSE	FALSE	228	0	7	7
ARMC9	Variant	rs6761645	rs6753393 (0.85)	rs6761645	eQTL	ARMC9	ENSG00000135931	cis	1.3	Pancreas	1.2e-11	FDR<5%	0.49	C	G	GTEx v7	PMID:23715323	ARMC9	TRUE	FALSE	FALSE	228	0	8	8
ARMC9	Variant	rs6761645	rs113415095 (0.85)	rs6761645	eQTL	ARMC9	ENSG00000135931	cis	0	Pancreas	1.4e-11	FDR<5%	0.48	AAACAACAAC	A	GTEx v7	PMID:23715323	ARMC9	TRUE	FALSE	FALSE	228	0	9	9
ARMC9	Variant	rs6761645	rs112353881 (0.85)	rs6761645	eQTL	ARMC9	ENSG00000135931	cis	0	Pancreas	1.4e-11	FDR<5%	0.48	A	ATTTG	GTEx v7	PMID:23715323	ARMC9	TRUE	FALSE	FALSE	228	0	8	8
ARMC9	Variant	rs6761645	rs7601741 (0.85)	rs6761645	eQTL	ARMC9	ENSG00000135931	cis	0.9	Pancreas	1.6e-11	FDR<5%	0.48	T	C	GTEx v7	PMID:23715323	ARMC9	TRUE	FALSE	FALSE	228	1	8	10
ARMC9	Variant	rs6761645	rs60953838 (0.85)	rs6761645	eQTL	ARMC9	ENSG00000135931	cis	0	Pancreas	2.1e-11	FDR<5%	0.48	C	G	GTEx v7	PMID:23715323	ARMC9	TRUE	FALSE	FALSE	228	0	9	9
ARMC9	Variant	rs6761645	rs5018532 (0.85)	rs6761645	eQTL	ARMC9	ENSG00000135931	cis	0	Pancreas	4.2e-11	FDR<5%	0.46	G	A	GTEx v7	PMID:23715323	ARMC9	TRUE	FALSE	FALSE	228	0	9	10
ARMC9	Variant	rs6761645	rs16827863 (0.85)	rs6761645	eQTL	ARMC9	ENSG00000135931	cis	0	Pancreas	4.2e-11	FDR<5%	0.46	C	T	GTEx v7	PMID:23715323	ARMC9	TRUE	FALSE	FALSE	228	1	10	11
ARMC9	Variant	rs6761645	rs62197333 (0.85)	rs6761645	eQTL	ARMC9	ENSG00000135931	cis	0	Pancreas	4.2e-11	FDR<5%	0.46	C	G	GTEx v7	PMID:23715323	ARMC9	TRUE	FALSE	FALSE	228	0	9	9
ARMC9	Variant	rs6761645	rs58067379 (0.85)	rs6761645	eQTL	ARMC9	ENSG00000135931	cis	0	Pancreas	4.2e-11	FDR<5%	0.46	T	A	GTEx v7	PMID:23715323	ARMC9	TRUE	FALSE	FALSE	228	0	9	9
ARMC9	Variant	rs6761645	rs16827863 (0.85)	rs6761645	eQTL	ARMC9	ENSG00000135931	cis	0	Liver	4.3e-11	FDR	-	-	-	Haploreg v4.1	PMID:18462017	ARMC9	TRUE	TRUE	TRUE	2	1	10	11
ARMC9	Variant	rs6761645	rs62197323 (0.85)	rs6761645	eQTL	ARMC9	ENSG00000135931	cis	0	Pancreas	5.5e-11	FDR<5%	0.47	G	A	GTEx v7	PMID:23715323	ARMC9	TRUE	FALSE	FALSE	228	1	10	10
ARMC9	Variant	rs6761645	rs12478898 (0.85)	rs6761645	eQTL	ARMC9	ENSG00000135931	cis	0	Pancreas	5.5e-11	FDR<5%	0.47	G	A	GTEx v7	PMID:23715323	ARMC9	TRUE	FALSE	FALSE	228	0	9	9
ARMC9	Variant	rs6761645	rs10181630 (0.82)	rs6761645	eQTL	ARMC9	ENSG00000135931	cis	0	Pancreas	5.5e-11	FDR<5%	0.46	T	C	GTEx v7	PMID:23715323	ARMC9	TRUE	FALSE	FALSE	228	1	9	10
ARMC9	Variant	rs6761645	rs6738687 (0.82)	rs6761645	eQTL	ARMC9	ENSG00000135931	cis	10.1	Thyroid	6.8e-11	FDR<5%	0.3	A	G	GTEx v7	PMID:23715323	ARMC9	TRUE	TRUE	TRUE	130	1	7	7
ARMC9	Variant	rs6761645	rs139337150 (0.85)	rs6761645	eQTL	ARMC9	ENSG00000135931	cis	0	Artery - Tibial	7.1e-11	FDR<5%	0.24	C	CTTGT	GTEx v7	PMID:23715323	ARMC9	TRUE	FALSE	FALSE	130	0	10	10
ARMC9	Variant	rs6761645	rs16827879 (0.82)	rs6761645	eQTL	ARMC9	ENSG00000135931	cis	0	Pancreas	7.5e-11	FDR<5%	0.47	T	C	GTEx v7	PMID:23715323	ARMC9	TRUE	FALSE	FALSE	228	0	9	9
ARMC9	Variant	rs6761645	rs9750018 (0.85)	rs6761645	eQTL	ARMC9	ENSG00000135931	cis	0	Pancreas	9e-11	FDR<5%	0.48	G	A	GTEx v7	PMID:23715323	ARMC9	TRUE	FALSE	FALSE	228	0	6	6
ARMC9	Variant	rs6761645	rs7601741 (0.85)	rs6761645	eQTL	ARMC9	ENSG00000135931	cis	0.9	Liver	5e-10	FWER<5%	-	-	-	GRASP 2 Catalog	PMID:21637794	ARMC9	FALSE	TRUE	TRUE	2	1	8	10
ARMC9	Variant	rs6761645	rs12465477 (0.85)	rs6761645	eQTL	ARMC9	ENSG00000135931	cis	0	Esophagus - Mucosa	6e-10	FDR<5%	0.3	A	G	GTEx v7	PMID:23715323	ARMC9	TRUE	TRUE	TRUE	131	1	8	8
ARMC9	Variant	rs6761645	rs58383275 (0.85)	rs6761645	eQTL	ARMC9	ENSG00000135931	cis	0	Esophagus - Mucosa	7e-10	FDR<5%	0.3	C	T	GTEx v7	PMID:23715323	ARMC9	TRUE	FALSE	FALSE	131	0	8	8
ARMC9	Variant	rs6761645	rs28678038 (0.85)	rs6761645	eQTL	ARMC9	ENSG00000135931	cis	0	Esophagus - Mucosa	7e-10	FDR<5%	0.3	T	A	GTEx v7	PMID:23715323	ARMC9	TRUE	FALSE	FALSE	131	0	8	8
ARMC9	Variant	rs6761645	rs12478520 (0.85)	rs6761645	eQTL	ARMC9	ENSG00000135931	cis	0	Esophagus - Mucosa	8e-10	FDR<5%	0.29	A	G	GTEx v7	PMID:23715323	ARMC9	TRUE	FALSE	FALSE	131	0	8	8
ARMC9	Variant	rs6761645	rs12478335 (0.85)	rs6761645	eQTL	ARMC9	ENSG00000135931	cis	0	Esophagus - Mucosa	8.3e-10	FDR<5%	0.29	A	C	GTEx v7	PMID:23715323	ARMC9	TRUE	FALSE	FALSE	131	0	8	8
ARMC9	Variant	rs6761645	rs12478335 (0.85)	rs6761645	eQTL	ARMC9	ENSG00000135931	cis	0	Artery - Tibial	9.2e-10	FDR<5%	0.23	A	C	GTEx v7	PMID:23715323	ARMC9	TRUE	FALSE	FALSE	130	0	8	8
ARMC9	Variant	rs6761645	rs2005013 (0.85)	rs6761645	eQTL	ARMC9	ENSG00000135931	cis	0	Artery - Tibial	9.2e-10	FDR<5%	0.23	A	G	GTEx v7	PMID:23715323	ARMC9	TRUE	FALSE	FALSE	130	0	8	8
ARMC9	Variant	rs6761645	rs78839329 (0.85)	rs6761645	eQTL	ARMC9	ENSG00000135931	cis	0	Artery - Tibial	9.9e-10	FDR<5%	0.23	G	A	GTEx v7	PMID:23715323	ARMC9	TRUE	FALSE	FALSE	130	2	8	8
ARMC9	Variant	rs6761645	rs6738687 (0.82)	rs6761645	eQTL	ARMC9	ENSG00000135931	cis	10.1	Artery - Tibial	1e-09	FDR<5%	0.23	A	G	GTEx v7	PMID:23715323	ARMC9	TRUE	FALSE	FALSE	130	1	7	7
ARMC9	Variant	rs6761645	rs113415095 (0.85)	rs6761645	eQTL	ARMC9	ENSG00000135931	cis	0	Esophagus - Mucosa	1e-09	FDR<5%	0.29	AAACAACAAC	A	GTEx v7	PMID:23715323	ARMC9	TRUE	FALSE	FALSE	131	0	9	9
ARMC9	Variant	rs6761645	rs112353881 (0.85)	rs6761645	eQTL	ARMC9	ENSG00000135931	cis	0	Esophagus - Mucosa	1e-09	FDR<5%	0.29	A	ATTTG	GTEx v7	PMID:23715323	ARMC9	TRUE	FALSE	FALSE	131	0	8	8
ARMC9	Variant	rs6761645	rs9750018 (0.85)	rs6761645	eQTL	ARMC9	ENSG00000135931	cis	0	Artery - Tibial	1e-09	FDR<5%	0.23	G	A	GTEx v7	PMID:23715323	ARMC9	TRUE	FALSE	FALSE	130	0	6	6
ARMC9	Variant	rs6761645	rs62197323 (0.85)	rs6761645	eQTL	ARMC9	ENSG00000135931	cis	0	Thyroid	1.2e-09	FDR<5%	0.27	G	A	GTEx v7	PMID:23715323	ARMC9	TRUE	FALSE	FALSE	130	1	10	10
ARMC9	Variant	rs6761645	rs60953838 (0.85)	rs6761645	eQTL	ARMC9	ENSG00000135931	cis	0	Esophagus - Mucosa	1.3e-09	FDR<5%	0.29	C	G	GTEx v7	PMID:23715323	ARMC9	TRUE	FALSE	FALSE	131	0	9	9
ARMC9	Variant	rs6761645	rs732079 (0.85)	rs6761645	eQTL	ARMC9	ENSG00000135931	cis	0	Artery - Tibial	1.3e-09	FDR<5%	0.23	G	C	GTEx v7	PMID:23715323	ARMC9	TRUE	FALSE	FALSE	130	0	7	7
ARMC9	Variant	rs6761645	rs10202295 (0.84)	rs6761645	eQTL	ARMC9	ENSG00000135931	cis	0	Artery - Tibial	1.3e-09	FDR<5%	0.23	G	T	GTEx v7	PMID:23715323	ARMC9	TRUE	FALSE	FALSE	130	0	10	10
ARMC9	Variant	rs6761645	rs7565313 (0.99)	rs6761645	eQTL	ARMC9	ENSG00000135931	cis	8.7	Thyroid	1.4e-09	FDR<5%	0.29	G	A	GTEx v7	PMID:23715323	ARMC9	TRUE	FALSE	FALSE	130	3	9	9
ARMC9	Variant	rs6761645	rs13431424 (0.85)	rs6761645	eQTL	ARMC9	ENSG00000135931	cis	2.7	Artery - Tibial	1.4e-09	FDR<5%	0.23	A	G	GTEx v7	PMID:23715323	ARMC9	TRUE	FALSE	FALSE	130	2	9	9
ARMC9	Variant	rs6761645	rs58383275 (0.85)	rs6761645	eQTL	ARMC9	ENSG00000135931	cis	0	Artery - Tibial	1.4e-09	FDR<5%	0.23	C	T	GTEx v7	PMID:23715323	ARMC9	TRUE	FALSE	FALSE	130	0	8	8
ARMC9	Variant	rs6761645	rs28678038 (0.85)	rs6761645	eQTL	ARMC9	ENSG00000135931	cis	0	Artery - Tibial	1.4e-09	FDR<5%	0.23	T	A	GTEx v7	PMID:23715323	ARMC9	TRUE	FALSE	FALSE	130	0	8	8
ARMC9	Variant	rs6761645	rs4637098 (0.85)	rs6761645	eQTL	ARMC9	ENSG00000135931	cis	0	Esophagus - Mucosa	1.4e-09	FDR<5%	0.29	T	C	GTEx v7	PMID:23715323	ARMC9	TRUE	FALSE	FALSE	131	0	7	7
ARMC9	Variant	rs6761645	rs11558174 (0.85)	rs6761645	eQTL	ARMC9	ENSG00000135931	cis	0	Esophagus - Mucosa	1.5e-09	FDR<5%	0.29	C	T	GTEx v7	PMID:23715323	ARMC9	TRUE	FALSE	FALSE	131	0	7	7
ARMC9	Variant	rs6761645	rs732079 (0.85)	rs6761645	eQTL	ARMC9	ENSG00000135931	cis	0	Esophagus - Mucosa	1.5e-09	FDR<5%	0.29	G	C	GTEx v7	PMID:23715323	ARMC9	TRUE	FALSE	FALSE	131	0	7	7
ARMC9	Variant	rs6761645	rs62197323 (0.85)	rs6761645	eQTL	ARMC9	ENSG00000135931	cis	0	Artery - Tibial	1.6e-09	FDR<5%	0.22	G	A	GTEx v7	PMID:23715323	ARMC9	TRUE	FALSE	FALSE	130	1	10	10
ARMC9	Variant	rs6761645	rs7571479 (0.85)	rs6761645	eQTL	ARMC9	ENSG00000135931	cis	0	Esophagus - Mucosa	1.7e-09	FDR<5%	0.29	T	C	GTEx v7	PMID:23715323	ARMC9	TRUE	FALSE	FALSE	131	0	8	8
ARMC9	Variant	rs6761645	rs12478520 (0.85)	rs6761645	eQTL	ARMC9	ENSG00000135931	cis	0	Artery - Tibial	1.8e-09	FDR<5%	0.23	A	G	GTEx v7	PMID:23715323	ARMC9	TRUE	FALSE	FALSE	130	0	8	8
ARMC9	Variant	rs6761645	rs60953838 (0.85)	rs6761645	eQTL	ARMC9	ENSG00000135931	cis	0	Thyroid	1.9e-09	FDR<5%	0.27	C	G	GTEx v7	PMID:23715323	ARMC9	TRUE	FALSE	FALSE	130	0	9	9
ARMC9	Variant	rs6761645	rs78839329 (0.85)	rs6761645	eQTL	ARMC9	ENSG00000135931	cis	0	Esophagus - Mucosa	2e-09	FDR<5%	0.29	G	A	GTEx v7	PMID:23715323	ARMC9	TRUE	FALSE	FALSE	131	2	8	8
ARMC9	Variant	rs6761645	rs11558174 (0.85)	rs6761645	eQTL	ARMC9	ENSG00000135931	cis	0	Artery - Tibial	2.1e-09	FDR<5%	0.23	C	T	GTEx v7	PMID:23715323	ARMC9	TRUE	FALSE	FALSE	130	0	7	7
ARMC9	Variant	rs6761645	rs13423632 (0.85)	rs6761645	eQTL	ARMC9	ENSG00000135931	cis	0	Artery - Tibial	2.2e-09	FDR<5%	0.23	C	T	GTEx v7	PMID:23715323	ARMC9	TRUE	FALSE	FALSE	130	0	7	7
ARMC9	Variant	rs6761645	rs55748426 (1)	rs6761645	eQTL	ARMC9	ENSG00000135931	cis	8.4	Thyroid	2.3e-09	FDR<5%	0.28	C	G	GTEx v7	PMID:23715323	ARMC9	TRUE	FALSE	FALSE	130	1	9	9
ARMC9	Variant	rs6761645	rs2005013 (0.85)	rs6761645	eQTL	ARMC9	ENSG00000135931	cis	0	Esophagus - Mucosa	2.4e-09	FDR<5%	0.29	A	G	GTEx v7	PMID:23715323	ARMC9	TRUE	FALSE	FALSE	131	0	8	8
ARMC9	Variant	rs6761645	rs7571479 (0.85)	rs6761645	eQTL	ARMC9	ENSG00000135931	cis	0	Artery - Tibial	2.5e-09	FDR<5%	0.23	T	C	GTEx v7	PMID:23715323	ARMC9	TRUE	FALSE	FALSE	130	0	8	8
ARMC9	Variant	rs6761645	rs139337150 (0.85)	rs6761645	eQTL	ARMC9	ENSG00000135931	cis	0	Esophagus - Mucosa	2.5e-09	FDR<5%	0.29	C	CTTGT	GTEx v7	PMID:23715323	ARMC9	TRUE	FALSE	FALSE	131	0	10	10
ARMC9	Variant	rs6761645	rs57199832 (0.85)	rs6761645	eQTL	ARMC9	ENSG00000135931	cis	0	Esophagus - Mucosa	2.6e-09	FDR<5%	0.29	G	T	GTEx v7	PMID:23715323	ARMC9	TRUE	FALSE	FALSE	131	0	7	7
ARMC9	Variant	rs6761645	rs12465438 (0.85)	rs6761645	eQTL	ARMC9	ENSG00000135931	cis	0	Esophagus - Mucosa	2.6e-09	FDR<5%	0.29	A	G	GTEx v7	PMID:23715323	ARMC9	TRUE	FALSE	FALSE	131	1	8	8
ARMC9	Variant	rs6761645	rs10181630 (0.82)	rs6761645	eQTL	ARMC9	ENSG00000135931	cis	0	Esophagus - Mucosa	2.7e-09	FDR<5%	0.29	T	C	GTEx v7	PMID:23715323	ARMC9	TRUE	FALSE	FALSE	131	1	9	10
ARMC9	Variant	rs6761645	rs6738687 (0.82)	rs6761645	eQTL	ARMC9	ENSG00000135931	cis	10.1	Pancreas	2.9e-09	FDR<5%	0.43	A	G	GTEx v7	PMID:23715323	ARMC9	TRUE	FALSE	FALSE	228	1	7	7
ARMC9	Variant	rs6761645	rs7601741 (0.85)	rs6761645	eQTL	ARMC9	ENSG00000135931	cis	0.9	Esophagus - Mucosa	2.9e-09	FDR<5%	0.29	T	C	GTEx v7	PMID:23715323	ARMC9	TRUE	FALSE	FALSE	131	1	8	10
ARMC9	Variant	rs6761645	rs3731775 (0.85)	rs6761645	eQTL	ARMC9	ENSG00000135931	cis	0	Artery - Tibial	3e-09	FDR<5%	0.23	A	G	GTEx v7	PMID:23715323	ARMC9	TRUE	FALSE	FALSE	130	0	8	9
ARMC9	Variant	rs6761645	rs113415095 (0.85)	rs6761645	eQTL	ARMC9	ENSG00000135931	cis	0	Artery - Tibial	3.3e-09	FDR<5%	0.22	AAACAACAAC	A	GTEx v7	PMID:23715323	ARMC9	TRUE	FALSE	FALSE	130	0	9	9
ARMC9	Variant	rs6761645	rs112353881 (0.85)	rs6761645	eQTL	ARMC9	ENSG00000135931	cis	0	Artery - Tibial	3.3e-09	FDR<5%	0.22	A	ATTTG	GTEx v7	PMID:23715323	ARMC9	TRUE	FALSE	FALSE	130	0	8	8
ARMC9	Variant	rs6761645	rs112353881 (0.85)	rs6761645	eQTL	ARMC9	ENSG00000135931	cis	0	Thyroid	3.3e-09	FDR<5%	0.26	A	ATTTG	GTEx v7	PMID:23715323	ARMC9	TRUE	FALSE	FALSE	130	0	8	8
ARMC9	Variant	rs6761645	rs13423632 (0.85)	rs6761645	eQTL	ARMC9	ENSG00000135931	cis	0	Esophagus - Mucosa	3.3e-09	FDR<5%	0.29	C	T	GTEx v7	PMID:23715323	ARMC9	TRUE	FALSE	FALSE	131	0	7	7
ARMC9	Variant	rs6761645	rs113415095 (0.85)	rs6761645	eQTL	ARMC9	ENSG00000135931	cis	0	Thyroid	3.4e-09	FDR<5%	0.26	AAACAACAAC	A	GTEx v7	PMID:23715323	ARMC9	TRUE	FALSE	FALSE	130	0	9	9
ARMC9	Variant	rs6761645	rs12478898 (0.85)	rs6761645	eQTL	ARMC9	ENSG00000135931	cis	0	Artery - Tibial	3.5e-09	FDR<5%	0.22	G	A	GTEx v7	PMID:23715323	ARMC9	TRUE	FALSE	FALSE	130	0	9	9
ARMC9	Variant	rs6761645	rs58067379 (0.85)	rs6761645	eQTL	ARMC9	ENSG00000135931	cis	0	Artery - Tibial	3.5e-09	FDR<5%	0.22	T	A	GTEx v7	PMID:23715323	ARMC9	TRUE	FALSE	FALSE	130	0	9	9
ARMC9	Variant	rs6761645	rs58067379 (0.85)	rs6761645	eQTL	ARMC9	ENSG00000135931	cis	0	Thyroid	3.5e-09	FDR<5%	0.26	T	A	GTEx v7	PMID:23715323	ARMC9	TRUE	FALSE	FALSE	130	0	9	9
ARMC9	Variant	rs6761645	rs12478898 (0.85)	rs6761645	eQTL	ARMC9	ENSG00000135931	cis	0	Esophagus - Mucosa	3.6e-09	FDR<5%	0.29	G	A	GTEx v7	PMID:23715323	ARMC9	TRUE	FALSE	FALSE	131	0	9	9
ARMC9	Variant	rs6761645	rs12465477 (0.85)	rs6761645	eQTL	ARMC9	ENSG00000135931	cis	0	Artery - Tibial	3.7e-09	FDR<5%	0.22	A	G	GTEx v7	PMID:23715323	ARMC9	TRUE	FALSE	FALSE	130	1	8	8
ARMC9	Variant	rs6761645	rs7598728 (0.85)	rs6761645	eQTL	ARMC9	ENSG00000135931	cis	0	Artery - Tibial	3.7e-09	FDR<5%	0.22	T	C	GTEx v7	PMID:23715323	ARMC9	TRUE	FALSE	FALSE	130	0	8	8
ARMC9	Variant	rs6761645	rs6753393 (0.85)	rs6761645	eQTL	ARMC9	ENSG00000135931	cis	1.3	Artery - Tibial	3.8e-09	FDR<5%	0.22	C	G	GTEx v7	PMID:23715323	ARMC9	TRUE	FALSE	FALSE	130	0	8	8
ARMC9	Variant	rs6761645	rs5018532 (0.85)	rs6761645	eQTL	ARMC9	ENSG00000135931	cis	0	Esophagus - Mucosa	3.8e-09	FDR<5%	0.28	G	A	GTEx v7	PMID:23715323	ARMC9	TRUE	FALSE	FALSE	131	0	9	10
ARMC9	Variant	rs6761645	rs16827863 (0.85)	rs6761645	eQTL	ARMC9	ENSG00000135931	cis	0	Esophagus - Mucosa	3.8e-09	FDR<5%	0.28	C	T	GTEx v7	PMID:23715323	ARMC9	TRUE	FALSE	FALSE	131	1	10	11
ARMC9	Variant	rs6761645	rs62197333 (0.85)	rs6761645	eQTL	ARMC9	ENSG00000135931	cis	0	Artery - Tibial	3.8e-09	FDR<5%	0.22	C	G	GTEx v7	PMID:23715323	ARMC9	TRUE	FALSE	FALSE	130	0	9	9
ARMC9	Variant	rs6761645	rs62197333 (0.85)	rs6761645	eQTL	ARMC9	ENSG00000135931	cis	0	Thyroid	3.9e-09	FDR<5%	0.26	C	G	GTEx v7	PMID:23715323	ARMC9	TRUE	FALSE	FALSE	130	0	9	9
ARMC9	Variant	rs6761645	rs58067379 (0.85)	rs6761645	eQTL	ARMC9	ENSG00000135931	cis	0	Esophagus - Mucosa	3.9e-09	FDR<5%	0.28	T	A	GTEx v7	PMID:23715323	ARMC9	TRUE	FALSE	FALSE	131	0	9	9
ARMC9	Variant	rs6761645	rs10187005 (0.85)	rs6761645	eQTL	ARMC9	ENSG00000135931	cis	0	Artery - Tibial	4e-09	FDR<5%	0.22	T	C	GTEx v7	PMID:23715323	ARMC9	TRUE	FALSE	FALSE	130	0	8	8
ARMC9	Variant	rs6761645	rs5018532 (0.85)	rs6761645	eQTL	ARMC9	ENSG00000135931	cis	0	Thyroid	4.1e-09	FDR<5%	0.26	G	A	GTEx v7	PMID:23715323	ARMC9	TRUE	FALSE	FALSE	130	0	9	10
ARMC9	Variant	rs6761645	rs16827863 (0.85)	rs6761645	eQTL	ARMC9	ENSG00000135931	cis	0	Thyroid	4.1e-09	FDR<5%	0.26	C	T	GTEx v7	PMID:23715323	ARMC9	TRUE	FALSE	FALSE	130	1	10	11
ARMC9	Variant	rs6761645	rs6753393 (0.85)	rs6761645	eQTL	ARMC9	ENSG00000135931	cis	1.3	Thyroid	4.2e-09	FDR<5%	0.27	C	G	GTEx v7	PMID:23715323	ARMC9	TRUE	FALSE	FALSE	130	0	8	8
ARMC9	Variant	rs6761645	rs16827879 (0.82)	rs6761645	eQTL	ARMC9	ENSG00000135931	cis	0	Esophagus - Mucosa	4.2e-09	FDR<5%	0.29	T	C	GTEx v7	PMID:23715323	ARMC9	TRUE	FALSE	FALSE	131	0	9	9
ARMC9	Variant	rs6761645	rs10187005 (0.85)	rs6761645	eQTL	ARMC9	ENSG00000135931	cis	0	Esophagus - Mucosa	4.3e-09	FDR<5%	0.29	T	C	GTEx v7	PMID:23715323	ARMC9	TRUE	FALSE	FALSE	131	0	8	8
ARMC9	Variant	rs6761645	rs7601741 (0.85)	rs6761645	eQTL	ARMC9	ENSG00000135931	cis	0.9	Thyroid	4.4e-09	FDR<5%	0.27	T	C	GTEx v7	PMID:23715323	ARMC9	TRUE	FALSE	FALSE	130	1	8	10
ARMC9	Variant	rs6761645	rs62197323 (0.85)	rs6761645	eQTL	ARMC9	ENSG00000135931	cis	0	Esophagus - Mucosa	4.7e-09	FDR<5%	0.29	G	A	GTEx v7	PMID:23715323	ARMC9	TRUE	FALSE	FALSE	131	1	10	10
ARMC9	Variant	rs6761645	rs62197333 (0.85)	rs6761645	eQTL	ARMC9	ENSG00000135931	cis	0	Esophagus - Mucosa	4.7e-09	FDR<5%	0.28	C	G	GTEx v7	PMID:23715323	ARMC9	TRUE	FALSE	FALSE	131	0	9	9
ARMC9	Variant	rs6761645	rs7598728 (0.85)	rs6761645	eQTL	ARMC9	ENSG00000135931	cis	0	Esophagus - Mucosa	4.8e-09	FDR<5%	0.29	T	C	GTEx v7	PMID:23715323	ARMC9	TRUE	FALSE	FALSE	131	0	8	8
ARMC9	Variant	rs6761645	rs12465438 (0.85)	rs6761645	eQTL	ARMC9	ENSG00000135931	cis	0	Artery - Tibial	5.1e-09	FDR<5%	0.22	A	G	GTEx v7	PMID:23715323	ARMC9	TRUE	FALSE	FALSE	130	1	8	8
ARMC9	Variant	rs6761645	rs60953838 (0.85)	rs6761645	eQTL	ARMC9	ENSG00000135931	cis	0	Artery - Tibial	5.4e-09	FDR<5%	0.22	C	G	GTEx v7	PMID:23715323	ARMC9	TRUE	FALSE	FALSE	130	0	9	9
ARMC9	Variant	rs6761645	rs10202295 (0.84)	rs6761645	eQTL	ARMC9	ENSG00000135931	cis	0	Esophagus - Mucosa	5.4e-09	FDR<5%	0.29	G	T	GTEx v7	PMID:23715323	ARMC9	TRUE	FALSE	FALSE	131	0	10	10
ARMC9	Variant	rs6761645	rs3731775 (0.85)	rs6761645	eQTL	ARMC9	ENSG00000135931	cis	0	Esophagus - Mucosa	5.5e-09	FDR<5%	0.29	A	G	GTEx v7	PMID:23715323	ARMC9	TRUE	FALSE	FALSE	131	0	8	9
ARMC9	Variant	rs6761645	rs4637098 (0.85)	rs6761645	eQTL	ARMC9	ENSG00000135931	cis	0	Artery - Tibial	5.5e-09	FDR<5%	0.22	T	C	GTEx v7	PMID:23715323	ARMC9	TRUE	FALSE	FALSE	130	0	7	7
ARMC9	Variant	rs6761645	rs16827879 (0.82)	rs6761645	eQTL	ARMC9	ENSG00000135931	cis	0	Thyroid	5.5e-09	FDR<5%	0.26	T	C	GTEx v7	PMID:23715323	ARMC9	TRUE	FALSE	FALSE	130	0	9	9
ARMC9	Variant	rs6761645	rs9750018 (0.85)	rs6761645	eQTL	ARMC9	ENSG00000135931	cis	0	Esophagus - Mucosa	7e-09	FDR<5%	0.29	G	A	GTEx v7	PMID:23715323	ARMC9	TRUE	FALSE	FALSE	131	0	6	6
ARMC9	Variant	rs6761645	rs5018532 (0.85)	rs6761645	eQTL	ARMC9	ENSG00000135931	cis	0	Artery - Tibial	7.1e-09	FDR<5%	0.22	G	A	GTEx v7	PMID:23715323	ARMC9	TRUE	FALSE	FALSE	130	0	9	10
ARMC9	Variant	rs6761645	rs16827863 (0.85)	rs6761645	eQTL	ARMC9	ENSG00000135931	cis	0	Artery - Tibial	7.1e-09	FDR<5%	0.22	C	T	GTEx v7	PMID:23715323	ARMC9	TRUE	FALSE	FALSE	130	1	10	11
ARMC9	Variant	rs6761645	rs10181630 (0.82)	rs6761645	eQTL	ARMC9	ENSG00000135931	cis	0	Artery - Tibial	7.7e-09	FDR<5%	0.22	T	C	GTEx v7	PMID:23715323	ARMC9	TRUE	FALSE	FALSE	130	1	9	10
ARMC9	Variant	rs6761645	rs6749936 (1)	rs6761645	eQTL	ARMC9	ENSG00000135931	cis	7.6	Thyroid	7.9e-09	FDR<5%	0.27	T	C	GTEx v7	PMID:23715323	ARMC9	TRUE	FALSE	FALSE	130	1	9	9
ARMC9	Variant	rs6761645	rs139337150 (0.85)	rs6761645	eQTL	ARMC9	ENSG00000135931	cis	0	Thyroid	8e-09	FDR<5%	0.26	C	CTTGT	GTEx v7	PMID:23715323	ARMC9	TRUE	FALSE	FALSE	130	0	10	10
ARMC9	Variant	rs6761645	rs57199832 (0.85)	rs6761645	eQTL	ARMC9	ENSG00000135931	cis	0	Artery - Tibial	1e-08	FDR<5%	0.22	G	T	GTEx v7	PMID:23715323	ARMC9	TRUE	FALSE	FALSE	130	0	7	7
ARMC9	Variant	rs6761645	-	rs6761645	eQTL	ARMC9	ENSG00000135931	cis	8.1	Thyroid	1.1e-08	FDR<5%	0.27	A	T	GTEx v7	PMID:23715323	ARMC9	TRUE	FALSE	FALSE	130	0	9	9
ARMC9	Variant	rs6761645	rs7601741 (0.85)	rs6761645	eQTL	ARMC9	ENSG00000135931	cis	0.9	Artery - Tibial	1.1e-08	FDR<5%	0.21	T	C	GTEx v7	PMID:23715323	ARMC9	TRUE	FALSE	FALSE	130	1	8	10
ARMC9	Variant	rs6761645	rs10181630 (0.82)	rs6761645	eQTL	ARMC9	ENSG00000135931	cis	0	Thyroid	1.1e-08	FDR<5%	0.25	T	C	GTEx v7	PMID:23715323	ARMC9	TRUE	FALSE	FALSE	130	1	9	10
ARMC9	Variant	rs6761645	rs16827879 (0.82)	rs6761645	eQTL	ARMC9	ENSG00000135931	cis	0	Artery - Tibial	1.6e-08	FDR<5%	0.21	T	C	GTEx v7	PMID:23715323	ARMC9	TRUE	FALSE	FALSE	130	0	9	9
ARMC9	Variant	rs6761645	rs12478898 (0.85)	rs6761645	eQTL	ARMC9	ENSG00000135931	cis	0	Thyroid	2.3e-08	FDR<5%	0.25	G	A	GTEx v7	PMID:23715323	ARMC9	TRUE	FALSE	FALSE	130	0	9	9
ARMC9	Variant	rs6761645	rs10202295 (0.84)	rs6761645	eQTL	ARMC9	ENSG00000135931	cis	0	Thyroid	2.4e-08	FDR<5%	0.25	G	T	GTEx v7	PMID:23715323	ARMC9	TRUE	FALSE	FALSE	130	0	10	10
ARMC9	Variant	rs6761645	rs7598728 (0.85)	rs6761645	eQTL	ARMC9	ENSG00000135931	cis	0	Thyroid	3.6e-08	FDR<5%	0.25	T	C	GTEx v7	PMID:23715323	ARMC9	TRUE	FALSE	FALSE	130	0	8	8
ARMC9	Variant	rs6761645	rs13431424 (0.85)	rs6761645	eQTL	ARMC9	ENSG00000135931	cis	2.7	Esophagus - Mucosa	4.1e-08	FDR<5%	0.27	A	G	GTEx v7	PMID:23715323	ARMC9	TRUE	FALSE	FALSE	131	2	9	9
ARMC9	Variant	rs6761645	rs4637098 (0.85)	rs6761645	eQTL	ARMC9	ENSG00000135931	cis	0	Thyroid	4.3e-08	FDR<5%	0.24	T	C	GTEx v7	PMID:23715323	ARMC9	TRUE	FALSE	FALSE	130	0	7	7
ARMC9	Variant	rs6761645	rs12465477 (0.85)	rs6761645	eQTL	ARMC9	ENSG00000135931	cis	0	Thyroid	4.4e-08	FDR<5%	0.24	A	G	GTEx v7	PMID:23715323	ARMC9	TRUE	FALSE	FALSE	130	1	8	8
ARMC9	Variant	rs6761645	rs12478520 (0.85)	rs6761645	eQTL	ARMC9	ENSG00000135931	cis	0	Thyroid	6.1e-08	FDR<5%	0.24	A	G	GTEx v7	PMID:23715323	ARMC9	TRUE	FALSE	FALSE	130	0	8	8
ARMC9	Variant	rs6761645	rs6753393 (0.85)	rs6761645	eQTL	ARMC9	ENSG00000135931	cis	1.3	Esophagus - Mucosa	6.6e-08	FDR<5%	0.26	C	G	GTEx v7	PMID:23715323	ARMC9	TRUE	FALSE	FALSE	131	0	8	8
ARMC9	Variant	rs6761645	rs12478335 (0.85)	rs6761645	eQTL	ARMC9	ENSG00000135931	cis	0	Thyroid	7e-08	FDR<5%	0.24	A	C	GTEx v7	PMID:23715323	ARMC9	TRUE	FALSE	FALSE	130	0	8	8
ARMC9	Variant	rs6761645	rs9750018 (0.85)	rs6761645	eQTL	ARMC9	ENSG00000135931	cis	0	Thyroid	7.1e-08	FDR<5%	0.25	G	A	GTEx v7	PMID:23715323	ARMC9	TRUE	FALSE	FALSE	130	0	6	6
ARMC9	Variant	rs6761645	rs58383275 (0.85)	rs6761645	eQTL	ARMC9	ENSG00000135931	cis	0	Thyroid	8e-08	FDR<5%	0.23	C	T	GTEx v7	PMID:23715323	ARMC9	TRUE	FALSE	FALSE	130	0	8	8
ARMC9	Variant	rs6761645	rs28678038 (0.85)	rs6761645	eQTL	ARMC9	ENSG00000135931	cis	0	Thyroid	8e-08	FDR<5%	0.23	T	A	GTEx v7	PMID:23715323	ARMC9	TRUE	FALSE	FALSE	130	0	8	8
ARMC9	Variant	rs6761645	rs11558174 (0.85)	rs6761645	eQTL	ARMC9	ENSG00000135931	cis	0	Thyroid	9.2e-08	FDR<5%	0.24	C	T	GTEx v7	PMID:23715323	ARMC9	TRUE	FALSE	FALSE	130	0	7	7
ARMC9	Variant	rs6761645	rs13431424 (0.85)	rs6761645	eQTL	ARMC9	ENSG00000135931	cis	2.7	Thyroid	1e-07	FDR<5%	0.24	A	G	GTEx v7	PMID:23715323	ARMC9	TRUE	FALSE	FALSE	130	2	9	9
ARMC9	Variant	rs6761645	rs57199832 (0.85)	rs6761645	eQTL	ARMC9	ENSG00000135931	cis	0	Thyroid	1e-07	FDR<5%	0.24	G	T	GTEx v7	PMID:23715323	ARMC9	TRUE	FALSE	FALSE	130	0	7	7
ARMC9	Variant	rs6761645	rs7571479 (0.85)	rs6761645	eQTL	ARMC9	ENSG00000135931	cis	0	Thyroid	1.1e-07	FDR<5%	0.24	T	C	GTEx v7	PMID:23715323	ARMC9	TRUE	FALSE	FALSE	130	0	8	8
ARMC9	Variant	rs6761645	rs732079 (0.85)	rs6761645	eQTL	ARMC9	ENSG00000135931	cis	0	Thyroid	1.2e-07	FDR<5%	0.23	G	C	GTEx v7	PMID:23715323	ARMC9	TRUE	FALSE	FALSE	130	0	7	7
ARMC9	Variant	rs6761645	rs13431424 (0.85)	rs6761645	eQTL	ARMC9	ENSG00000135931	cis	2.7	Liver	1.4e-07	FDR<5%	0.38	A	G	GTEx v7	PMID:23715323	ARMC9	TRUE	TRUE	TRUE	47	2	9	9
ARMC9	Variant	rs6761645	rs78839329 (0.85)	rs6761645	eQTL	ARMC9	ENSG00000135931	cis	0	Liver	1.4e-07	FDR<5%	0.38	G	A	GTEx v7	PMID:23715323	ARMC9	TRUE	TRUE	TRUE	47	2	8	8
ARMC9	Variant	rs6761645	rs12465438 (0.85)	rs6761645	eQTL	ARMC9	ENSG00000135931	cis	0	Thyroid	1.7e-07	FDR<5%	0.23	A	G	GTEx v7	PMID:23715323	ARMC9	TRUE	FALSE	FALSE	130	1	8	8
ARMC9	Variant	rs6761645	rs13423632 (0.85)	rs6761645	eQTL	ARMC9	ENSG00000135931	cis	0	Thyroid	1.7e-07	FDR<5%	0.23	C	T	GTEx v7	PMID:23715323	ARMC9	TRUE	FALSE	FALSE	130	0	7	7
ARMC9	Variant	rs6761645	rs78839329 (0.85)	rs6761645	eQTL	ARMC9	ENSG00000135931	cis	0	Thyroid	1.8e-07	FDR<5%	0.23	G	A	GTEx v7	PMID:23715323	ARMC9	TRUE	FALSE	FALSE	130	2	8	8
ARMC9	Variant	rs6761645	rs10202295 (0.84)	rs6761645	eQTL	ARMC9	ENSG00000135931	cis	0	Liver	1.8e-07	FDR<5%	0.38	G	T	GTEx v7	PMID:23715323	ARMC9	TRUE	FALSE	FALSE	47	0	10	10
ARMC9	Variant	rs6761645	rs7565313 (0.99)	rs6761645	eQTL	ARMC9	ENSG00000135931	cis	8.7	Esophagus - Mucosa	2.2e-07	FDR<5%	0.26	G	A	GTEx v7	PMID:23715323	ARMC9	TRUE	FALSE	FALSE	131	3	9	9
ARMC9	Variant	rs6761645	rs3731775 (0.85)	rs6761645	eQTL	ARMC9	ENSG00000135931	cis	0	Liver	2.2e-07	FDR<5%	0.38	A	G	GTEx v7	PMID:23715323	ARMC9	TRUE	FALSE	FALSE	47	0	8	9
ARMC9	Variant	rs6761645	rs58383275 (0.85)	rs6761645	eQTL	ARMC9	ENSG00000135931	cis	0	Liver	2.2e-07	FDR<5%	0.37	C	T	GTEx v7	PMID:23715323	ARMC9	TRUE	FALSE	FALSE	47	0	8	8
ARMC9	Variant	rs6761645	rs28678038 (0.85)	rs6761645	eQTL	ARMC9	ENSG00000135931	cis	0	Liver	2.2e-07	FDR<5%	0.37	T	A	GTEx v7	PMID:23715323	ARMC9	TRUE	FALSE	FALSE	47	0	8	8
ARMC9	Variant	rs6761645	rs12478335 (0.85)	rs6761645	eQTL	ARMC9	ENSG00000135931	cis	0	Liver	2.2e-07	FDR<5%	0.37	A	C	GTEx v7	PMID:23715323	ARMC9	TRUE	FALSE	FALSE	47	0	8	8
ARMC9	Variant	rs6761645	rs12478520 (0.85)	rs6761645	eQTL	ARMC9	ENSG00000135931	cis	0	Liver	2.2e-07	FDR<5%	0.37	A	G	GTEx v7	PMID:23715323	ARMC9	TRUE	FALSE	FALSE	47	0	8	8
ARMC9	Variant	rs6761645	rs2005013 (0.85)	rs6761645	eQTL	ARMC9	ENSG00000135931	cis	0	Liver	2.6e-07	FDR<5%	0.38	A	G	GTEx v7	PMID:23715323	ARMC9	TRUE	FALSE	FALSE	47	0	8	8
ARMC9	Variant	rs6761645	-	rs6761645	eQTL	ARMC9	ENSG00000135931	cis	8.1	Esophagus - Mucosa	2.9e-07	FDR<5%	0.26	A	T	GTEx v7	PMID:23715323	ARMC9	TRUE	FALSE	FALSE	131	0	9	9
ARMC9	Variant	rs6761645	rs55748426 (1)	rs6761645	eQTL	ARMC9	ENSG00000135931	cis	8.4	Esophagus - Mucosa	2.9e-07	FDR<5%	0.26	C	G	GTEx v7	PMID:23715323	ARMC9	TRUE	FALSE	FALSE	131	1	9	9
ARMC9	Variant	rs6761645	rs6749936 (1)	rs6761645	eQTL	ARMC9	ENSG00000135931	cis	7.6	Esophagus - Mucosa	2.9e-07	FDR<5%	0.26	T	C	GTEx v7	PMID:23715323	ARMC9	TRUE	FALSE	FALSE	131	1	9	9
ARMC9	Variant	rs6761645	rs7598728 (0.85)	rs6761645	eQTL	ARMC9	ENSG00000135931	cis	0	Liver	3e-07	FDR<5%	0.38	T	C	GTEx v7	PMID:23715323	ARMC9	TRUE	FALSE	FALSE	47	0	8	8
ARMC9	Variant	rs6761645	rs2005013 (0.85)	rs6761645	eQTL	ARMC9	ENSG00000135931	cis	0	Thyroid	3.2e-07	FDR<5%	0.23	A	G	GTEx v7	PMID:23715323	ARMC9	TRUE	FALSE	FALSE	130	0	8	8
ARMC9	Variant	rs6761645	rs3731775 (0.85)	rs6761645	eQTL	ARMC9	ENSG00000135931	cis	0	Thyroid	3.9e-07	FDR<5%	0.23	A	G	GTEx v7	PMID:23715323	ARMC9	TRUE	FALSE	FALSE	130	0	8	9
ARMC9	Variant	rs6761645	rs10187005 (0.85)	rs6761645	eQTL	ARMC9	ENSG00000135931	cis	0	Liver	4e-07	FDR<5%	0.37	T	C	GTEx v7	PMID:23715323	ARMC9	TRUE	FALSE	FALSE	47	0	8	8
ARMC9	Variant	rs6761645	rs139337150 (0.85)	rs6761645	eQTL	ARMC9	ENSG00000135931	cis	0	Liver	4.6e-07	FDR<5%	0.37	C	CTTGT	GTEx v7	PMID:23715323	ARMC9	TRUE	FALSE	FALSE	47	0	10	10
ARMC9	Variant	rs6761645	rs10187005 (0.85)	rs6761645	eQTL	ARMC9	ENSG00000135931	cis	0	Thyroid	5.6e-07	FDR<5%	0.23	T	C	GTEx v7	PMID:23715323	ARMC9	TRUE	FALSE	FALSE	130	0	8	8
ARMC9	Variant	rs6761645	rs62197323 (0.85)	rs6761645	eQTL	ARMC9	ENSG00000135931	cis	0	Adipose - Visceral (Abdominal)	7.5e-07	FDR<5%	-	-	-	FranzÃ©n et al. (Science 2016)	PMID:27540175	ARMC9	TRUE	TRUE	TRUE	1	1	10	10
ARMC9	Variant	rs6761645	rs7565313 (0.99)	rs6761645	eQTL	ARMC9	ENSG00000135931	cis	8.7	Skin - Not sun exposed (Suprapubic)	1.2e-06	FDR<5%	0.28	G	A	GTEx v7	PMID:23715323	ARMC9	TRUE	TRUE	TRUE	23	3	9	9
ARMC9	Variant	rs6761645	rs113415095 (0.85)	rs6761645	eQTL	ARMC9	ENSG00000135931	cis	0	Skin - Sun exposed (Lower leg)	1.2e-06	FDR<5%	0.25	AAACAACAAC	A	GTEx v7	PMID:23715323	ARMC9	TRUE	FALSE	FALSE	82	0	9	9
ARMC9	Variant	rs6761645	rs7571479 (0.85)	rs6761645	eQTL	ARMC9	ENSG00000135931	cis	0	Liver	1.2e-06	FDR<5%	0.36	T	C	GTEx v7	PMID:23715323	ARMC9	TRUE	FALSE	FALSE	47	0	8	8
ARMC9	Variant	rs6761645	rs12478898 (0.85)	rs6761645	eQTL	ARMC9	ENSG00000135931	cis	0	Liver	1.2e-06	FDR<5%	0.36	G	A	GTEx v7	PMID:23715323	ARMC9	TRUE	FALSE	FALSE	47	0	9	9
ARMC9	Variant	rs6761645	rs7565313 (0.99)	rs6761645	eQTL	ARMC9	ENSG00000135931	cis	8.7	Liver	1.4e-06	FDR<5%	0.39	G	A	GTEx v7	PMID:23715323	ARMC9	TRUE	FALSE	FALSE	47	3	9	9
ARMC9	Variant	rs6761645	rs6753393 (0.85)	rs6761645	eQTL	ARMC9	ENSG00000135931	cis	1.3	Liver	1.4e-06	FDR<5%	0.36	C	G	GTEx v7	PMID:23715323	ARMC9	TRUE	FALSE	FALSE	47	0	8	8
ARMC9	Variant	rs6761645	rs11558174 (0.85)	rs6761645	eQTL	ARMC9	ENSG00000135931	cis	0	Liver	1.4e-06	FDR<5%	0.36	C	T	GTEx v7	PMID:23715323	ARMC9	TRUE	FALSE	FALSE	47	0	7	7
ARMC9	Variant	rs6761645	rs112353881 (0.85)	rs6761645	eQTL	ARMC9	ENSG00000135931	cis	0	Skin - Sun exposed (Lower leg)	1.5e-06	FDR<5%	0.25	A	ATTTG	GTEx v7	PMID:23715323	ARMC9	TRUE	FALSE	FALSE	82	0	8	8
ARMC9	Variant	rs6761645	rs60953838 (0.85)	rs6761645	eQTL	ARMC9	ENSG00000135931	cis	0	Skin - Sun exposed (Lower leg)	1.6e-06	FDR<5%	0.25	C	G	GTEx v7	PMID:23715323	ARMC9	TRUE	FALSE	FALSE	82	0	9	9
ARMC9	Variant	rs6761645	rs2005013 (0.85)	rs6761645	eQTL	ARMC9	ENSG00000135931	cis	0	Skin - Sun exposed (Lower leg)	1.7e-06	FDR<5%	0.25	A	G	GTEx v7	PMID:23715323	ARMC9	TRUE	FALSE	FALSE	82	0	8	8
ARMC9	Variant	rs6761645	rs13423632 (0.85)	rs6761645	eQTL	ARMC9	ENSG00000135931	cis	0	Liver	1.7e-06	FDR<5%	0.35	C	T	GTEx v7	PMID:23715323	ARMC9	TRUE	FALSE	FALSE	47	0	7	7
ARMC9	Variant	rs6761645	rs16827879 (0.82)	rs6761645	eQTL	ARMC9	ENSG00000135931	cis	0	Liver	1.7e-06	FDR<5%	0.35	T	C	GTEx v7	PMID:23715323	ARMC9	TRUE	FALSE	FALSE	47	0	9	9
ARMC9	Variant	rs6761645	rs7601741 (0.85)	rs6761645	eQTL	ARMC9	ENSG00000135931	cis	0.9	Liver	1.8e-06	FDR<5%	0.35	T	C	GTEx v7	PMID:23715323	ARMC9	TRUE	FALSE	FALSE	47	1	8	10
ARMC9	Variant	rs6761645	rs62197323 (0.85)	rs6761645	eQTL	ARMC9	ENSG00000135931	cis	0	Liver	1.8e-06	FDR<5%	0.35	G	A	GTEx v7	PMID:23715323	ARMC9	TRUE	FALSE	FALSE	47	1	10	10
ARMC9	Variant	rs6761645	rs113415095 (0.85)	rs6761645	eQTL	ARMC9	ENSG00000135931	cis	0	Liver	1.8e-06	FDR<5%	0.35	AAACAACAAC	A	GTEx v7	PMID:23715323	ARMC9	TRUE	FALSE	FALSE	47	0	9	9
ARMC9	Variant	rs6761645	rs60953838 (0.85)	rs6761645	eQTL	ARMC9	ENSG00000135931	cis	0	Liver	1.8e-06	FDR<5%	0.35	C	G	GTEx v7	PMID:23715323	ARMC9	TRUE	FALSE	FALSE	47	0	9	9
ARMC9	Variant	rs6761645	-	rs6761645	eQTL	ARMC9	ENSG00000135931	cis	8.1	Liver	1.9e-06	FDR<5%	0.4	A	T	GTEx v7	PMID:23715323	ARMC9	TRUE	FALSE	FALSE	47	0	9	9
ARMC9	Variant	rs6761645	rs55748426 (1)	rs6761645	eQTL	ARMC9	ENSG00000135931	cis	8.4	Artery - Coronary	1.9e-06	FDR<5%	0.28	C	G	GTEx v7	PMID:23715323	ARMC9	TRUE	FALSE	FALSE	50	1	9	9
ARMC9	Variant	rs6761645	rs55748426 (1)	rs6761645	eQTL	ARMC9	ENSG00000135931	cis	8.4	Liver	1.9e-06	FDR<5%	0.4	C	G	GTEx v7	PMID:23715323	ARMC9	TRUE	FALSE	FALSE	47	1	9	9
ARMC9	Variant	rs6761645	rs6749936 (1)	rs6761645	eQTL	ARMC9	ENSG00000135931	cis	7.6	Artery - Coronary	1.9e-06	FDR<5%	0.28	T	C	GTEx v7	PMID:23715323	ARMC9	TRUE	FALSE	FALSE	50	1	9	9
ARMC9	Variant	rs6761645	rs6749936 (1)	rs6761645	eQTL	ARMC9	ENSG00000135931	cis	7.6	Liver	1.9e-06	FDR<5%	0.4	T	C	GTEx v7	PMID:23715323	ARMC9	TRUE	FALSE	FALSE	47	1	9	9
ARMC9	Variant	rs6761645	rs62197323 (0.85)	rs6761645	eQTL	ARMC9	ENSG00000135931	cis	0	Artery - Coronary	1.9e-06	FDR<5%	0.28	G	A	GTEx v7	PMID:23715323	ARMC9	TRUE	FALSE	FALSE	50	1	10	10
ARMC9	Variant	rs6761645	rs12465477 (0.85)	rs6761645	eQTL	ARMC9	ENSG00000135931	cis	0	Liver	1.9e-06	FDR<5%	0.35	A	G	GTEx v7	PMID:23715323	ARMC9	TRUE	FALSE	FALSE	47	1	8	8
ARMC9	Variant	rs6761645	rs62197333 (0.85)	rs6761645	eQTL	ARMC9	ENSG00000135931	cis	0	Skin - Sun exposed (Lower leg)	1.9e-06	FDR<5%	0.25	C	G	GTEx v7	PMID:23715323	ARMC9	TRUE	FALSE	FALSE	82	0	9	9
ARMC9	Variant	rs6761645	-	rs6761645	eQTL	ARMC9	ENSG00000135931	cis	8.1	Artery - Coronary	2.1e-06	FDR<5%	0.28	A	T	GTEx v7	PMID:23715323	ARMC9	TRUE	FALSE	FALSE	50	0	9	9
ARMC9	Variant	rs6761645	rs57199832 (0.85)	rs6761645	eQTL	ARMC9	ENSG00000135931	cis	0	Liver	2.1e-06	FDR<5%	0.36	G	T	GTEx v7	PMID:23715323	ARMC9	TRUE	FALSE	FALSE	47	0	7	7
ARMC9	Variant	rs6761645	rs112353881 (0.85)	rs6761645	eQTL	ARMC9	ENSG00000135931	cis	0	Liver	2.1e-06	FDR<5%	0.35	A	ATTTG	GTEx v7	PMID:23715323	ARMC9	TRUE	FALSE	FALSE	47	0	8	8
ARMC9	Variant	rs6761645	rs5018532 (0.85)	rs6761645	eQTL	ARMC9	ENSG00000135931	cis	0	Skin - Sun exposed (Lower leg)	2.1e-06	FDR<5%	0.25	G	A	GTEx v7	PMID:23715323	ARMC9	TRUE	FALSE	FALSE	82	0	9	10
ARMC9	Variant	rs6761645	rs16827863 (0.85)	rs6761645	eQTL	ARMC9	ENSG00000135931	cis	0	Skin - Sun exposed (Lower leg)	2.1e-06	FDR<5%	0.25	C	T	GTEx v7	PMID:23715323	ARMC9	TRUE	FALSE	FALSE	82	1	10	11
ARMC9	Variant	rs6761645	rs12465438 (0.85)	rs6761645	eQTL	ARMC9	ENSG00000135931	cis	0	Liver	2.2e-06	FDR<5%	0.35	A	G	GTEx v7	PMID:23715323	ARMC9	TRUE	FALSE	FALSE	47	1	8	8
ARMC9	Variant	rs6761645	rs12478898 (0.85)	rs6761645	eQTL	ARMC9	ENSG00000135931	cis	0	Skin - Sun exposed (Lower leg)	2.2e-06	FDR<5%	0.25	G	A	GTEx v7	PMID:23715323	ARMC9	TRUE	FALSE	FALSE	82	0	9	9
ARMC9	Variant	rs6761645	rs58067379 (0.85)	rs6761645	eQTL	ARMC9	ENSG00000135931	cis	0	Skin - Sun exposed (Lower leg)	2.2e-06	FDR<5%	0.25	T	A	GTEx v7	PMID:23715323	ARMC9	TRUE	FALSE	FALSE	82	0	9	9
ARMC9	Variant	rs6761645	rs4637098 (0.85)	rs6761645	eQTL	ARMC9	ENSG00000135931	cis	0	Liver	2.4e-06	FDR<5%	0.34	T	C	GTEx v7	PMID:23715323	ARMC9	TRUE	FALSE	FALSE	47	0	7	7
ARMC9	Variant	rs6761645	rs10181630 (0.82)	rs6761645	eQTL	ARMC9	ENSG00000135931	cis	0	Liver	2.7e-06	FDR<5%	0.34	T	C	GTEx v7	PMID:23715323	ARMC9	TRUE	FALSE	FALSE	47	1	9	10
ARMC9	Variant	rs6761645	rs10181630 (0.82)	rs6761645	eQTL	ARMC9	ENSG00000135931	cis	0	Skin - Sun exposed (Lower leg)	2.7e-06	FDR<5%	0.25	T	C	GTEx v7	PMID:23715323	ARMC9	TRUE	FALSE	FALSE	82	1	9	10
ARMC9	Variant	rs6761645	-	rs6761645	eQTL	ARMC9	ENSG00000135931	cis	8.1	Skin - Not sun exposed (Suprapubic)	2.8e-06	FDR<5%	0.28	A	T	GTEx v7	PMID:23715323	ARMC9	TRUE	FALSE	FALSE	23	0	9	9
ARMC9	Variant	rs6761645	rs6749936 (1)	rs6761645	eQTL	ARMC9	ENSG00000135931	cis	7.6	Skin - Not sun exposed (Suprapubic)	2.8e-06	FDR<5%	0.28	T	C	GTEx v7	PMID:23715323	ARMC9	TRUE	FALSE	FALSE	23	1	9	9
ARMC9	Variant	rs6761645	rs7571479 (0.85)	rs6761645	eQTL	ARMC9	ENSG00000135931	cis	0	Skin - Sun exposed (Lower leg)	2.8e-06	FDR<5%	0.25	T	C	GTEx v7	PMID:23715323	ARMC9	TRUE	FALSE	FALSE	82	0	8	8
ARMC9	Variant	rs6761645	rs62197323 (0.85)	rs6761645	eQTL	ARMC9	ENSG00000135931	cis	0	Skin - Sun exposed (Lower leg)	2.9e-06	FDR<5%	0.24	G	A	GTEx v7	PMID:23715323	ARMC9	TRUE	FALSE	FALSE	82	1	10	10
ARMC9	Variant	rs6761645	rs5018532 (0.85)	rs6761645	eQTL	ARMC9	ENSG00000135931	cis	0	Liver	3e-06	FDR<5%	0.34	G	A	GTEx v7	PMID:23715323	ARMC9	TRUE	FALSE	FALSE	47	0	9	10
ARMC9	Variant	rs6761645	rs16827863 (0.85)	rs6761645	eQTL	ARMC9	ENSG00000135931	cis	0	Liver	3e-06	FDR<5%	0.34	C	T	GTEx v7	PMID:23715323	ARMC9	TRUE	FALSE	FALSE	47	1	10	11
ARMC9	Variant	rs6761645	rs58067379 (0.85)	rs6761645	eQTL	ARMC9	ENSG00000135931	cis	0	Liver	3e-06	FDR<5%	0.34	T	A	GTEx v7	PMID:23715323	ARMC9	TRUE	FALSE	FALSE	47	0	9	9
ARMC9	Variant	rs6761645	rs7601741 (0.85)	rs6761645	eQTL	ARMC9	ENSG00000135931	cis	0.9	Skin - Sun exposed (Lower leg)	3.1e-06	FDR<5%	0.24	T	C	GTEx v7	PMID:23715323	ARMC9	TRUE	FALSE	FALSE	82	1	8	10
ARMC9	Variant	rs6761645	rs62197333 (0.85)	rs6761645	eQTL	ARMC9	ENSG00000135931	cis	0	Liver	3.1e-06	FDR<5%	0.34	C	G	GTEx v7	PMID:23715323	ARMC9	TRUE	FALSE	FALSE	47	0	9	9
ARMC9	Variant	rs6761645	rs732079 (0.85)	rs6761645	eQTL	ARMC9	ENSG00000135931	cis	0	Liver	3.3e-06	FDR<5%	0.34	G	C	GTEx v7	PMID:23715323	ARMC9	TRUE	FALSE	FALSE	47	0	7	7
ARMC9	Variant	rs6761645	rs7565313 (0.99)	rs6761645	eQTL	ARMC9	ENSG00000135931	cis	8.7	Artery - Coronary	3.5e-06	FDR<5%	0.27	G	A	GTEx v7	PMID:23715323	ARMC9	TRUE	FALSE	FALSE	50	3	9	9
ARMC9	Variant	rs6761645	rs10202295 (0.84)	rs6761645	eQTL	ARMC9	ENSG00000135931	cis	0	Skin - Sun exposed (Lower leg)	3.6e-06	FDR<5%	0.24	G	T	GTEx v7	PMID:23715323	ARMC9	TRUE	FALSE	FALSE	82	0	10	10
ARMC9	Variant	rs6761645	rs55748426 (1)	rs6761645	eQTL	ARMC9	ENSG00000135931	cis	8.4	Skin - Not sun exposed (Suprapubic)	3.8e-06	FDR<5%	0.27	C	G	GTEx v7	PMID:23715323	ARMC9	TRUE	FALSE	FALSE	23	1	9	9
ARMC9	Variant	rs6761645	rs78839329 (0.85)	rs6761645	eQTL	ARMC9	ENSG00000135931	cis	0	Skin - Sun exposed (Lower leg)	3.8e-06	FDR<5%	0.24	G	A	GTEx v7	PMID:23715323	ARMC9	TRUE	FALSE	FALSE	82	2	8	8
ARMC9	Variant	rs6761645	rs16827879 (0.82)	rs6761645	eQTL	ARMC9	ENSG00000135931	cis	0	Skin - Sun exposed (Lower leg)	4e-06	FDR<5%	0.24	T	C	GTEx v7	PMID:23715323	ARMC9	TRUE	FALSE	FALSE	82	0	9	9
ARMC9	Variant	rs6761645	rs11558174 (0.85)	rs6761645	eQTL	ARMC9	ENSG00000135931	cis	0	Skin - Sun exposed (Lower leg)	4.6e-06	FDR<5%	0.24	C	T	GTEx v7	PMID:23715323	ARMC9	TRUE	FALSE	FALSE	82	0	7	7
ARMC9	Variant	rs6761645	rs6753393 (0.85)	rs6761645	eQTL	ARMC9	ENSG00000135931	cis	1.3	Skin - Sun exposed (Lower leg)	4.9e-06	FDR<5%	0.24	C	G	GTEx v7	PMID:23715323	ARMC9	TRUE	FALSE	FALSE	82	0	8	8
ARMC9	Variant	rs6761645	rs139337150 (0.85)	rs6761645	eQTL	ARMC9	ENSG00000135931	cis	0	Skin - Sun exposed (Lower leg)	4.9e-06	FDR<5%	0.24	C	CTTGT	GTEx v7	PMID:23715323	ARMC9	TRUE	FALSE	FALSE	82	0	10	10
ARMC9	Variant	rs6761645	rs12465477 (0.85)	rs6761645	eQTL	ARMC9	ENSG00000135931	cis	0	Skin - Sun exposed (Lower leg)	5e-06	FDR<5%	0.24	A	G	GTEx v7	PMID:23715323	ARMC9	TRUE	FALSE	FALSE	82	1	8	8
ARMC9	Variant	rs6761645	rs6738687 (0.82)	rs6761645	eQTL	ARMC9	ENSG00000135931	cis	10.1	Skin - Sun exposed (Lower leg)	5.1e-06	FDR<5%	0.24	A	G	GTEx v7	PMID:23715323	ARMC9	TRUE	FALSE	FALSE	82	1	7	7
ARMC9	Variant	rs6761645	rs113415095 (0.85)	rs6761645	eQTL	ARMC9	ENSG00000135931	cis	0	Artery - Coronary	5.4e-06	FDR<5%	0.26	AAACAACAAC	A	GTEx v7	PMID:23715323	ARMC9	TRUE	FALSE	FALSE	50	0	9	9
ARMC9	Variant	rs6761645	rs60953838 (0.85)	rs6761645	eQTL	ARMC9	ENSG00000135931	cis	0	Artery - Coronary	5.4e-06	FDR<5%	0.26	C	G	GTEx v7	PMID:23715323	ARMC9	TRUE	FALSE	FALSE	50	0	9	9
ARMC9	Variant	rs6761645	rs112353881 (0.85)	rs6761645	eQTL	ARMC9	ENSG00000135931	cis	0	Artery - Coronary	5.4e-06	FDR<5%	0.26	A	ATTTG	GTEx v7	PMID:23715323	ARMC9	TRUE	FALSE	FALSE	50	0	8	8
ARMC9	Variant	rs6761645	rs57199832 (0.85)	rs6761645	eQTL	ARMC9	ENSG00000135931	cis	0	Skin - Sun exposed (Lower leg)	5.7e-06	FDR<5%	0.24	G	T	GTEx v7	PMID:23715323	ARMC9	TRUE	FALSE	FALSE	82	0	7	7
ARMC9	Variant	rs6761645	rs139337150 (0.85)	rs6761645	eQTL	ARMC9	ENSG00000135931	cis	0	Artery - Coronary	5.9e-06	FDR<5%	0.27	C	CTTGT	GTEx v7	PMID:23715323	ARMC9	TRUE	FALSE	FALSE	50	0	10	10
ARMC9	Variant	rs6761645	rs13423632 (0.85)	rs6761645	eQTL	ARMC9	ENSG00000135931	cis	0	Skin - Sun exposed (Lower leg)	6e-06	FDR<5%	0.24	C	T	GTEx v7	PMID:23715323	ARMC9	TRUE	FALSE	FALSE	82	0	7	7
ARMC9	Variant	rs6761645	rs6738687 (0.82)	rs6761645	eQTL	ARMC9	ENSG00000135931	cis	10.1	Skin - Not sun exposed (Suprapubic)	6.5e-06	FDR<5%	0.25	A	G	GTEx v7	PMID:23715323	ARMC9	TRUE	FALSE	FALSE	23	1	7	7
ARMC9	Variant	rs6761645	rs4637098 (0.85)	rs6761645	eQTL	ARMC9	ENSG00000135931	cis	0	Skin - Sun exposed (Lower leg)	6.5e-06	FDR<5%	0.24	T	C	GTEx v7	PMID:23715323	ARMC9	TRUE	FALSE	FALSE	82	0	7	7
ARMC9	Variant	rs6761645	rs732079 (0.85)	rs6761645	eQTL	ARMC9	ENSG00000135931	cis	0	Skin - Sun exposed (Lower leg)	6.8e-06	FDR<5%	0.24	G	C	GTEx v7	PMID:23715323	ARMC9	TRUE	FALSE	FALSE	82	0	7	7
ARMC9	Variant	rs6761645	rs7598728 (0.85)	rs6761645	eQTL	ARMC9	ENSG00000135931	cis	0	Artery - Coronary	6.9e-06	FDR<5%	0.27	T	C	GTEx v7	PMID:23715323	ARMC9	TRUE	FALSE	FALSE	50	0	8	8
ARMC9	Variant	rs6761645	rs5018532 (0.85)	rs6761645	eQTL	ARMC9	ENSG00000135931	cis	0	Artery - Coronary	7.1e-06	FDR<5%	0.26	G	A	GTEx v7	PMID:23715323	ARMC9	TRUE	FALSE	FALSE	50	0	9	10
ARMC9	Variant	rs6761645	rs16827863 (0.85)	rs6761645	eQTL	ARMC9	ENSG00000135931	cis	0	Artery - Coronary	7.1e-06	FDR<5%	0.26	C	T	GTEx v7	PMID:23715323	ARMC9	TRUE	FALSE	FALSE	50	1	10	11
ARMC9	Variant	rs6761645	rs62197333 (0.85)	rs6761645	eQTL	ARMC9	ENSG00000135931	cis	0	Artery - Coronary	7.1e-06	FDR<5%	0.26	C	G	GTEx v7	PMID:23715323	ARMC9	TRUE	FALSE	FALSE	50	0	9	9
ARMC9	Variant	rs6761645	rs58067379 (0.85)	rs6761645	eQTL	ARMC9	ENSG00000135931	cis	0	Artery - Coronary	7.1e-06	FDR<5%	0.26	T	A	GTEx v7	PMID:23715323	ARMC9	TRUE	FALSE	FALSE	50	0	9	9
ARMC9	Variant	rs6761645	rs10181630 (0.82)	rs6761645	eQTL	ARMC9	ENSG00000135931	cis	0	Artery - Coronary	7.1e-06	FDR<5%	0.26	T	C	GTEx v7	PMID:23715323	ARMC9	TRUE	FALSE	FALSE	50	1	9	10
ARMC9	Variant	rs6761645	rs16827879 (0.82)	rs6761645	eQTL	ARMC9	ENSG00000135931	cis	0	Artery - Coronary	7.1e-06	FDR<5%	0.26	T	C	GTEx v7	PMID:23715323	ARMC9	TRUE	FALSE	FALSE	50	0	9	9
ARMC9	Variant	rs6761645	rs6738687 (0.82)	rs6761645	eQTL	ARMC9	ENSG00000135931	cis	10.1	Esophagus - Mucosa	7.5e-06	FDR<5%	0.21	A	G	GTEx v7	PMID:23715323	ARMC9	TRUE	FALSE	FALSE	131	1	7	7
ARMC9	Variant	rs6761645	rs10187005 (0.85)	rs6761645	eQTL	ARMC9	ENSG00000135931	cis	0	Skin - Sun exposed (Lower leg)	7.7e-06	FDR<5%	0.24	T	C	GTEx v7	PMID:23715323	ARMC9	TRUE	FALSE	FALSE	82	0	8	8
ARMC9	Variant	rs6761645	rs12478898 (0.85)	rs6761645	eQTL	ARMC9	ENSG00000135931	cis	0	Artery - Coronary	8e-06	FDR<5%	0.26	G	A	GTEx v7	PMID:23715323	ARMC9	TRUE	FALSE	FALSE	50	0	9	9
ARMC9	Variant	rs6761645	rs7598728 (0.85)	rs6761645	eQTL	ARMC9	ENSG00000135931	cis	0	Skin - Sun exposed (Lower leg)	8.3e-06	FDR<5%	0.23	T	C	GTEx v7	PMID:23715323	ARMC9	TRUE	FALSE	FALSE	82	0	8	8
ARMC9	Variant	rs6761645	rs10202295 (0.84)	rs6761645	eQTL	ARMC9	ENSG00000135931	cis	0	Artery - Coronary	8.8e-06	FDR<5%	0.26	G	T	GTEx v7	PMID:23715323	ARMC9	TRUE	FALSE	FALSE	50	0	10	10
ARMC9	Variant	rs6761645	rs58383275 (0.85)	rs6761645	eQTL	ARMC9	ENSG00000135931	cis	0	Skin - Sun exposed (Lower leg)	9.1e-06	FDR<5%	0.23	C	T	GTEx v7	PMID:23715323	ARMC9	TRUE	FALSE	FALSE	82	0	8	8
ARMC9	Variant	rs6761645	rs28678038 (0.85)	rs6761645	eQTL	ARMC9	ENSG00000135931	cis	0	Skin - Sun exposed (Lower leg)	9.1e-06	FDR<5%	0.23	T	A	GTEx v7	PMID:23715323	ARMC9	TRUE	FALSE	FALSE	82	0	8	8
ARMC9	Variant	rs6761645	rs12478520 (0.85)	rs6761645	eQTL	ARMC9	ENSG00000135931	cis	0	Skin - Sun exposed (Lower leg)	9.1e-06	FDR<5%	0.23	A	G	GTEx v7	PMID:23715323	ARMC9	TRUE	FALSE	FALSE	82	0	8	8
ARMC9	Variant	rs6761645	rs12465438 (0.85)	rs6761645	eQTL	ARMC9	ENSG00000135931	cis	0	Skin - Sun exposed (Lower leg)	9.3e-06	FDR<5%	0.23	A	G	GTEx v7	PMID:23715323	ARMC9	TRUE	FALSE	FALSE	82	1	8	8
ARMC9	Variant	rs6761645	rs6753393 (0.85)	rs6761645	eQTL	ARMC9	ENSG00000135931	cis	1.3	Artery - Coronary	9.8e-06	FDR<5%	0.26	C	G	GTEx v7	PMID:23715323	ARMC9	TRUE	FALSE	FALSE	50	0	8	8
ARMC9	Variant	rs6761645	rs7601741 (0.85)	rs6761645	eQTL	ARMC9	ENSG00000135931	cis	0.9	Artery - Coronary	9.8e-06	FDR<5%	0.26	T	C	GTEx v7	PMID:23715323	ARMC9	TRUE	FALSE	FALSE	50	1	8	10
ARMC9	Variant	rs6761645	rs12478335 (0.85)	rs6761645	eQTL	ARMC9	ENSG00000135931	cis	0	Skin - Sun exposed (Lower leg)	1.2e-05	FDR<5%	0.23	A	C	GTEx v7	PMID:23715323	ARMC9	TRUE	FALSE	FALSE	82	0	8	8
ARMC9	Variant	rs6761645	rs3731775 (0.85)	rs6761645	eQTL	ARMC9	ENSG00000135931	cis	0	Skin - Sun exposed (Lower leg)	1.3e-05	FDR<5%	0.23	A	G	GTEx v7	PMID:23715323	ARMC9	TRUE	FALSE	FALSE	82	0	8	9
ARMC9	Variant	rs6761645	rs10187005 (0.85)	rs6761645	eQTL	ARMC9	ENSG00000135931	cis	0	Skin - Not sun exposed (Suprapubic)	1.4e-05	FDR<5%	0.25	T	C	GTEx v7	PMID:23715323	ARMC9	TRUE	FALSE	FALSE	23	0	8	8
ARMC9	Variant	rs6761645	rs58383275 (0.85)	rs6761645	eQTL	ARMC9	ENSG00000135931	cis	0	Skin - Not sun exposed (Suprapubic)	1.5e-05	FDR<5%	0.24	C	T	GTEx v7	PMID:23715323	ARMC9	TRUE	FALSE	FALSE	23	0	8	8
ARMC9	Variant	rs6761645	rs28678038 (0.85)	rs6761645	eQTL	ARMC9	ENSG00000135931	cis	0	Skin - Not sun exposed (Suprapubic)	1.5e-05	FDR<5%	0.24	T	A	GTEx v7	PMID:23715323	ARMC9	TRUE	FALSE	FALSE	23	0	8	8
ARMC9	Variant	rs6761645	rs78839329 (0.85)	rs6761645	eQTL	ARMC9	ENSG00000135931	cis	0	Skin - Not sun exposed (Suprapubic)	1.5e-05	FDR<5%	0.25	G	A	GTEx v7	PMID:23715323	ARMC9	TRUE	FALSE	FALSE	23	2	8	8
ARMC9	Variant	rs6761645	rs12478335 (0.85)	rs6761645	eQTL	ARMC9	ENSG00000135931	cis	0	Skin - Not sun exposed (Suprapubic)	1.6e-05	FDR<5%	0.24	A	C	GTEx v7	PMID:23715323	ARMC9	TRUE	FALSE	FALSE	23	0	8	8
ARMC9	Variant	rs6761645	rs139337150 (0.85)	rs6761645	eQTL	ARMC9	ENSG00000135931	cis	0	Skin - Not sun exposed (Suprapubic)	1.6e-05	FDR<5%	0.25	C	CTTGT	GTEx v7	PMID:23715323	ARMC9	TRUE	FALSE	FALSE	23	0	10	10
ARMC9	Variant	rs6761645	rs13431424 (0.85)	rs6761645	eQTL	ARMC9	ENSG00000135931	cis	2.7	Skin - Sun exposed (Lower leg)	2e-05	FDR<5%	0.23	A	G	GTEx v7	PMID:23715323	ARMC9	TRUE	FALSE	FALSE	82	2	9	9
ARMC9	Variant	rs6761645	rs12478520 (0.85)	rs6761645	eQTL	ARMC9	ENSG00000135931	cis	0	Skin - Not sun exposed (Suprapubic)	2.1e-05	FDR<5%	0.24	A	G	GTEx v7	PMID:23715323	ARMC9	TRUE	FALSE	FALSE	23	0	8	8
ARMC9	Variant	rs6761645	rs13431424 (0.85)	rs6761645	eQTL	ARMC9	ENSG00000135931	cis	2.7	Skin - Not sun exposed (Suprapubic)	2.4e-05	FDR<5%	0.24	A	G	GTEx v7	PMID:23715323	ARMC9	TRUE	FALSE	FALSE	23	2	9	9
ARMC9	Variant	rs6761645	rs3731775 (0.85)	rs6761645	eQTL	ARMC9	ENSG00000135931	cis	0	Skin - Not sun exposed (Suprapubic)	2.5e-05	FDR<5%	0.24	A	G	GTEx v7	PMID:23715323	ARMC9	TRUE	FALSE	FALSE	23	0	8	9
ARMC9	Variant	rs6761645	rs10181630 (0.82)	rs6761645	eQTL	ARMC9	ENSG00000135931	cis	0	Esophagus - Muscularis	2.6e-05	FDR<5%	-0.14	T	C	GTEx v7	PMID:23715323	ARMC9	TRUE	TRUE	TRUE	9	1	9	10
ARMC9	Variant	rs6761645	rs9750018 (0.85)	rs6761645	eQTL	ARMC9	ENSG00000135931	cis	0	Skin - Sun exposed (Lower leg)	2.8e-05	FDR<5%	0.22	G	A	GTEx v7	PMID:23715323	ARMC9	TRUE	FALSE	FALSE	82	0	6	6
ARMC9	Variant	rs6761645	rs62197333 (0.85)	rs6761645	eQTL	ARMC9	ENSG00000135931	cis	0	Esophagus - Muscularis	2.9e-05	FDR<5%	-0.14	C	G	GTEx v7	PMID:23715323	ARMC9	TRUE	FALSE	FALSE	9	0	9	9
ARMC9	Variant	rs6761645	rs58067379 (0.85)	rs6761645	eQTL	ARMC9	ENSG00000135931	cis	0	Esophagus - Muscularis	2.9e-05	FDR<5%	-0.14	T	A	GTEx v7	PMID:23715323	ARMC9	TRUE	FALSE	FALSE	9	0	9	9
ARMC9	Variant	rs6761645	rs7571479 (0.85)	rs6761645	eQTL	ARMC9	ENSG00000135931	cis	0	Skin - Not sun exposed (Suprapubic)	3e-05	FDR<5%	0.24	T	C	GTEx v7	PMID:23715323	ARMC9	TRUE	FALSE	FALSE	23	0	8	8
ARMC9	Variant	rs6761645	rs2005013 (0.85)	rs6761645	eQTL	ARMC9	ENSG00000135931	cis	0	Skin - Not sun exposed (Suprapubic)	3.1e-05	FDR<5%	0.24	A	G	GTEx v7	PMID:23715323	ARMC9	TRUE	FALSE	FALSE	23	0	8	8
ARMC9	Variant	rs6761645	rs5018532 (0.85)	rs6761645	eQTL	ARMC9	ENSG00000135931	cis	0	Esophagus - Muscularis	3.1e-05	FDR<5%	-0.14	G	A	GTEx v7	PMID:23715323	ARMC9	TRUE	FALSE	FALSE	9	0	9	10
ARMC9	Variant	rs6761645	rs16827863 (0.85)	rs6761645	eQTL	ARMC9	ENSG00000135931	cis	0	Esophagus - Muscularis	3.1e-05	FDR<5%	-0.14	C	T	GTEx v7	PMID:23715323	ARMC9	TRUE	FALSE	FALSE	9	1	10	11
ARMC9	Variant	rs6761645	rs10202295 (0.84)	rs6761645	eQTL	ARMC9	ENSG00000135931	cis	0	Esophagus - Muscularis	3.1e-05	FDR<5%	-0.14	G	T	GTEx v7	PMID:23715323	ARMC9	TRUE	FALSE	FALSE	9	0	10	10
ARMC9	Variant	rs6761645	rs10202295 (0.84)	rs6761645	eQTL	ARMC9	ENSG00000135931	cis	0	Skin - Not sun exposed (Suprapubic)	3.1e-05	FDR<5%	0.24	G	T	GTEx v7	PMID:23715323	ARMC9	TRUE	FALSE	FALSE	23	0	10	10
ARMC9	Variant	rs6761645	rs7565313 (0.99)	rs6761645	eQTL	ARMC9	ENSG00000135931	cis	8.7	Skin - Sun exposed (Lower leg)	3.4e-05	FDR<5%	0.24	G	A	GTEx v7	PMID:23715323	ARMC9	TRUE	FALSE	FALSE	82	3	9	9
ARMC9	Variant	rs6761645	rs113415095 (0.85)	rs6761645	eQTL	ARMC9	ENSG00000135931	cis	0	Skin - Not sun exposed (Suprapubic)	3.6e-05	FDR<5%	0.23	AAACAACAAC	A	GTEx v7	PMID:23715323	ARMC9	TRUE	FALSE	FALSE	23	0	9	9
ARMC9	Variant	rs6761645	rs62197323 (0.85)	rs6761645	eQTL	ARMC9	ENSG00000135931	cis	0	Skin - Not sun exposed (Suprapubic)	3.7e-05	FDR<5%	0.23	G	A	GTEx v7	PMID:23715323	ARMC9	TRUE	FALSE	FALSE	23	1	10	10
ARMC9	Variant	rs6761645	rs60953838 (0.85)	rs6761645	eQTL	ARMC9	ENSG00000135931	cis	0	Skin - Not sun exposed (Suprapubic)	3.7e-05	FDR<5%	0.23	C	G	GTEx v7	PMID:23715323	ARMC9	TRUE	FALSE	FALSE	23	0	9	9
ARMC9	Variant	rs6761645	rs12465477 (0.85)	rs6761645	eQTL	ARMC9	ENSG00000135931	cis	0	Skin - Not sun exposed (Suprapubic)	3.8e-05	FDR<5%	0.23	A	G	GTEx v7	PMID:23715323	ARMC9	TRUE	FALSE	FALSE	23	1	8	8
ARMC9	Variant	rs6761645	rs12478898 (0.85)	rs6761645	eQTL	ARMC9	ENSG00000135931	cis	0	Esophagus - Muscularis	3.8e-05	FDR<5%	-0.14	G	A	GTEx v7	PMID:23715323	ARMC9	TRUE	FALSE	FALSE	9	0	9	9
ARMC9	Variant	rs6761645	rs12465438 (0.85)	rs6761645	eQTL	ARMC9	ENSG00000135931	cis	0	Skin - Not sun exposed (Suprapubic)	3.9e-05	FDR<5%	0.23	A	G	GTEx v7	PMID:23715323	ARMC9	TRUE	FALSE	FALSE	23	1	8	8
ARMC9	Variant	rs6761645	rs139337150 (0.85)	rs6761645	eQTL	ARMC9	ENSG00000135931	cis	0	Esophagus - Muscularis	4.3e-05	FDR<5%	-0.14	C	CTTGT	GTEx v7	PMID:23715323	ARMC9	TRUE	FALSE	FALSE	9	0	10	10
ARMC9	Variant	rs6761645	rs16827879 (0.82)	rs6761645	eQTL	ARMC9	ENSG00000135931	cis	0	Esophagus - Muscularis	4.6e-05	FDR<5%	-0.14	T	C	GTEx v7	PMID:23715323	ARMC9	TRUE	FALSE	FALSE	9	0	9	9
ARMC9	Variant	rs6761645	-	rs6761645	eQTL	ARMC9	ENSG00000135931	cis	8.1	Skin - Sun exposed (Lower leg)	5.4e-05	FDR<5%	0.23	A	T	GTEx v7	PMID:23715323	ARMC9	TRUE	FALSE	FALSE	82	0	9	9
ARMC9	Variant	rs6761645	rs5018532 (0.85)	rs6761645	eQTL	ARMC9	ENSG00000135931	cis	0	Brain - Parietal lobe	0.0064	FWER<5%	-	-	-	ScanDB	PMID:19933162	ARMC9	FALSE	FALSE	FALSE	12	0	9	10
ARMC9	Variant	rs6761645	rs16827863 (0.85)	rs6761645	eQTL	ARMC9	ENSG00000135931	cis	0	Brain - Parietal lobe	0.0064	FWER<5%	-	-	-	ScanDB	PMID:19933162	ARMC9	FALSE	FALSE	FALSE	12	1	10	11
ARMC9	Variant	rs6761645	rs10181630 (0.82)	rs6761645	eQTL	ARMC9	ENSG00000135931	cis	0	Brain - Parietal lobe	0.0071	FWER<5%	-	-	-	ScanDB	PMID:19933162	ARMC9	FALSE	FALSE	FALSE	12	1	9	10
ARMC9	Variant	rs6761645	rs3731775 (0.85)	rs6761645	eQTL	ARMC9	ENSG00000135931	cis	0	Brain - Parietal lobe	0.0076	FWER<5%	-	-	-	ScanDB	PMID:19933162	ARMC9	FALSE	FALSE	FALSE	12	0	8	9
ARMC9	Variant	rs6761645	rs7601741 (0.85)	rs6761645	eQTL	ARMC9	ENSG00000135931	cis	0.9	Brain - Parietal lobe	0.0087	FWER<5%	-	-	-	ScanDB	PMID:19933162	ARMC9	FALSE	FALSE	FALSE	12	1	8	10
ARMC9	Variant	rs6761645	rs7565313 (0.99)	rs6761645	eQTL	B3GNT7	ENSG00000156966	cis	205.7	Artery - Tibial	1.7e-06	FDR<5%	0.29	G	A	GTEx v7	PMID:23715323	-	TRUE	FALSE	TRUE	60	0	2	2
ARMC9	Variant	rs6761645	-	rs6761645	eQTL	B3GNT7	ENSG00000156966	cis	205.1	Artery - Tibial	2e-06	FDR<5%	0.29	A	T	GTEx v7	PMID:23715323	-	TRUE	FALSE	FALSE	60	0	2	2
ARMC9	Variant	rs6761645	-	rs6761645	eQTL	B3GNT7	ENSG00000156966	cis	205.1	Colon - Transverse	2e-06	FDR<5%	-0.2	A	T	GTEx v7	PMID:23715323	-	TRUE	FALSE	FALSE	48	0	2	2
ARMC9	Variant	rs6761645	rs55748426 (1)	rs6761645	eQTL	B3GNT7	ENSG00000156966	cis	205.4	Artery - Tibial	2e-06	FDR<5%	0.29	C	G	GTEx v7	PMID:23715323	-	TRUE	FALSE	FALSE	60	0	2	2
ARMC9	Variant	rs6761645	rs55748426 (1)	rs6761645	eQTL	B3GNT7	ENSG00000156966	cis	205.4	Colon - Transverse	2e-06	FDR<5%	-0.2	C	G	GTEx v7	PMID:23715323	-	TRUE	FALSE	FALSE	48	0	2	2
ARMC9	Variant	rs6761645	rs6749936 (1)	rs6761645	eQTL	B3GNT7	ENSG00000156966	cis	204.6	Artery - Tibial	2e-06	FDR<5%	0.29	T	C	GTEx v7	PMID:23715323	-	TRUE	FALSE	FALSE	60	0	2	2
ARMC9	Variant	rs6761645	rs6749936 (1)	rs6761645	eQTL	B3GNT7	ENSG00000156966	cis	204.6	Colon - Transverse	2e-06	FDR<5%	-0.2	T	C	GTEx v7	PMID:23715323	-	TRUE	FALSE	FALSE	48	0	2	2
ARMC9	Variant	rs6761645	rs6738687 (0.82)	rs6761645	eQTL	B3GNT7	ENSG00000156966	cis	207.1	Colon - Transverse	3e-06	FDR<5%	-0.19	A	G	GTEx v7	PMID:23715323	-	TRUE	FALSE	FALSE	48	0	1	1
ARMC9	Variant	rs6761645	rs7565313 (0.99)	rs6761645	eQTL	B3GNT7	ENSG00000156966	cis	205.7	Colon - Transverse	1e-05	FDR<5%	-0.19	G	A	GTEx v7	PMID:23715323	-	TRUE	FALSE	FALSE	48	0	2	2
ARMC9	Variant	rs6761645	rs10181630 (0.82)	rs6761645	eQTL	C2orf72	ENSG00000204128	cis	177.3	Thyroid	1.1e-26	FDR<5%	0.75	T	C	GTEx v7	PMID:23715323	-	TRUE	FALSE	FALSE	304	0	7	7
ARMC9	Variant	rs6761645	rs16827879 (0.82)	rs6761645	eQTL	C2orf72	ENSG00000204128	cis	177.9	Thyroid	1.7e-25	FDR<5%	0.73	T	C	GTEx v7	PMID:23715323	-	TRUE	FALSE	FALSE	304	0	7	7
ARMC9	Variant	rs6761645	rs6753393 (0.85)	rs6761645	eQTL	C2orf72	ENSG00000204128	cis	147.5	Thyroid	1.5e-24	FDR<5%	0.74	C	G	GTEx v7	PMID:23715323	-	TRUE	FALSE	FALSE	304	0	6	6
ARMC9	Variant	rs6761645	rs7601741 (0.85)	rs6761645	eQTL	C2orf72	ENSG00000204128	cis	147.9	Thyroid	2.5e-24	FDR<5%	0.73	T	C	GTEx v7	PMID:23715323	-	TRUE	FALSE	FALSE	304	0	6	6
ARMC9	Variant	rs6761645	rs58067379 (0.85)	rs6761645	eQTL	C2orf72	ENSG00000204128	cis	173.9	Thyroid	2.6e-24	FDR<5%	0.72	T	A	GTEx v7	PMID:23715323	-	TRUE	FALSE	FALSE	304	0	6	6
ARMC9	Variant	rs6761645	rs60953838 (0.85)	rs6761645	eQTL	C2orf72	ENSG00000204128	cis	151.4	Thyroid	2.7e-24	FDR<5%	0.72	C	G	GTEx v7	PMID:23715323	-	TRUE	FALSE	FALSE	304	0	5	5
ARMC9	Variant	rs6761645	rs62197333 (0.85)	rs6761645	eQTL	C2orf72	ENSG00000204128	cis	170.6	Thyroid	3.1e-24	FDR<5%	0.72	C	G	GTEx v7	PMID:23715323	-	TRUE	FALSE	FALSE	304	0	6	6
ARMC9	Variant	rs6761645	rs62197323 (0.85)	rs6761645	eQTL	C2orf72	ENSG00000204128	cis	149.3	Thyroid	3.5e-24	FDR<5%	0.72	G	A	GTEx v7	PMID:23715323	-	TRUE	FALSE	FALSE	304	0	6	6
ARMC9	Variant	rs6761645	rs5018532 (0.85)	rs6761645	eQTL	C2orf72	ENSG00000204128	cis	162.6	Thyroid	5e-24	FDR<5%	0.71	G	A	GTEx v7	PMID:23715323	-	TRUE	FALSE	FALSE	304	0	6	6
ARMC9	Variant	rs6761645	rs16827863 (0.85)	rs6761645	eQTL	C2orf72	ENSG00000204128	cis	163.2	Thyroid	5e-24	FDR<5%	0.71	C	T	GTEx v7	PMID:23715323	-	TRUE	FALSE	FALSE	304	0	6	6
ARMC9	Variant	rs6761645	rs113415095 (0.85)	rs6761645	eQTL	C2orf72	ENSG00000204128	cis	151	Thyroid	1.3e-23	FDR<5%	0.71	AAACAACAAC	A	GTEx v7	PMID:23715323	-	TRUE	FALSE	FALSE	304	0	5	5
ARMC9	Variant	rs6761645	rs57199832 (0.85)	rs6761645	eQTL	C2orf72	ENSG00000204128	cis	154.7	Thyroid	3e-23	FDR<5%	0.71	G	T	GTEx v7	PMID:23715323	-	TRUE	FALSE	FALSE	304	0	6	6
ARMC9	Variant	rs6761645	rs112353881 (0.85)	rs6761645	eQTL	C2orf72	ENSG00000204128	cis	158.4	Thyroid	3e-23	FDR<5%	0.71	A	ATTTG	GTEx v7	PMID:23715323	-	TRUE	FALSE	FALSE	304	0	6	6
ARMC9	Variant	rs6761645	rs12478898 (0.85)	rs6761645	eQTL	C2orf72	ENSG00000204128	cis	169.1	Thyroid	3.4e-23	FDR<5%	0.71	G	A	GTEx v7	PMID:23715323	-	TRUE	FALSE	FALSE	304	0	7	7
ARMC9	Variant	rs6761645	rs7598728 (0.85)	rs6761645	eQTL	C2orf72	ENSG00000204128	cis	171.6	Thyroid	9.3e-23	FDR<5%	0.7	T	C	GTEx v7	PMID:23715323	-	TRUE	FALSE	FALSE	304	0	6	6
ARMC9	Variant	rs6761645	rs10202295 (0.84)	rs6761645	eQTL	C2orf72	ENSG00000204128	cis	170	Thyroid	1e-22	FDR<5%	0.7	G	T	GTEx v7	PMID:23715323	-	TRUE	FALSE	FALSE	304	0	6	6
ARMC9	Variant	rs6761645	rs4637098 (0.85)	rs6761645	eQTL	C2orf72	ENSG00000204128	cis	161.1	Thyroid	1.3e-22	FDR<5%	0.69	T	C	GTEx v7	PMID:23715323	-	TRUE	FALSE	FALSE	304	0	6	6
ARMC9	Variant	rs6761645	rs9750018 (0.85)	rs6761645	eQTL	C2orf72	ENSG00000204128	cis	170.9	Thyroid	1.4e-22	FDR<5%	0.71	G	A	GTEx v7	PMID:23715323	-	TRUE	FALSE	FALSE	304	0	6	6
ARMC9	Variant	rs6761645	rs139337150 (0.85)	rs6761645	eQTL	C2orf72	ENSG00000204128	cis	168.3	Thyroid	3.1e-22	FDR<5%	0.69	C	CTTGT	GTEx v7	PMID:23715323	-	TRUE	FALSE	FALSE	304	0	6	6
ARMC9	Variant	rs6761645	rs13423632 (0.85)	rs6761645	eQTL	C2orf72	ENSG00000204128	cis	164.7	Thyroid	6e-22	FDR<5%	0.68	C	T	GTEx v7	PMID:23715323	-	TRUE	FALSE	FALSE	304	0	6	6
ARMC9	Variant	rs6761645	rs13431424 (0.85)	rs6761645	eQTL	C2orf72	ENSG00000204128	cis	146.1	Thyroid	6.1e-22	FDR<5%	0.68	A	G	GTEx v7	PMID:23715323	-	TRUE	FALSE	FALSE	304	0	6	6
ARMC9	Variant	rs6761645	rs7571479 (0.85)	rs6761645	eQTL	C2orf72	ENSG00000204128	cis	154.1	Thyroid	9.4e-22	FDR<5%	0.68	T	C	GTEx v7	PMID:23715323	-	TRUE	FALSE	FALSE	304	0	6	6
ARMC9	Variant	rs6761645	rs2005013 (0.85)	rs6761645	eQTL	C2orf72	ENSG00000204128	cis	152.4	Thyroid	1.7e-21	FDR<5%	0.68	A	G	GTEx v7	PMID:23715323	-	TRUE	FALSE	FALSE	304	0	7	7
ARMC9	Variant	rs6761645	rs11558174 (0.85)	rs6761645	eQTL	C2orf72	ENSG00000204128	cis	158.5	Thyroid	2.6e-21	FDR<5%	0.67	C	T	GTEx v7	PMID:23715323	-	TRUE	FALSE	FALSE	304	0	6	6
ARMC9	Variant	rs6761645	rs12465438 (0.85)	rs6761645	eQTL	C2orf72	ENSG00000204128	cis	158.7	Thyroid	3e-21	FDR<5%	0.67	A	G	GTEx v7	PMID:23715323	-	TRUE	FALSE	FALSE	304	0	6	6
ARMC9	Variant	rs6761645	rs12465477 (0.85)	rs6761645	eQTL	C2orf72	ENSG00000204128	cis	158.9	Thyroid	3.8e-21	FDR<5%	0.66	A	G	GTEx v7	PMID:23715323	-	TRUE	FALSE	FALSE	304	0	6	6
ARMC9	Variant	rs6761645	rs78839329 (0.85)	rs6761645	eQTL	C2orf72	ENSG00000204128	cis	151	Thyroid	4.5e-21	FDR<5%	0.67	G	A	GTEx v7	PMID:23715323	-	TRUE	FALSE	FALSE	304	0	6	6
ARMC9	Variant	rs6761645	rs732079 (0.85)	rs6761645	eQTL	C2orf72	ENSG00000204128	cis	160	Thyroid	6.6e-21	FDR<5%	0.66	G	C	GTEx v7	PMID:23715323	-	TRUE	FALSE	FALSE	304	0	6	6
ARMC9	Variant	rs6761645	rs3731775 (0.85)	rs6761645	eQTL	C2orf72	ENSG00000204128	cis	149.1	Thyroid	7e-21	FDR<5%	0.67	A	G	GTEx v7	PMID:23715323	-	TRUE	FALSE	FALSE	304	0	6	6
ARMC9	Variant	rs6761645	rs58383275 (0.85)	rs6761645	eQTL	C2orf72	ENSG00000204128	cis	149.5	Thyroid	9.3e-21	FDR<5%	0.65	C	T	GTEx v7	PMID:23715323	-	TRUE	FALSE	FALSE	304	0	6	6
ARMC9	Variant	rs6761645	rs28678038 (0.85)	rs6761645	eQTL	C2orf72	ENSG00000204128	cis	149.6	Thyroid	9.3e-21	FDR<5%	0.65	T	A	GTEx v7	PMID:23715323	-	TRUE	FALSE	FALSE	304	0	6	6
ARMC9	Variant	rs6761645	rs12478520 (0.85)	rs6761645	eQTL	C2orf72	ENSG00000204128	cis	150.9	Thyroid	9.5e-21	FDR<5%	0.65	A	G	GTEx v7	PMID:23715323	-	TRUE	FALSE	FALSE	304	0	6	6
ARMC9	Variant	rs6761645	rs12478335 (0.85)	rs6761645	eQTL	C2orf72	ENSG00000204128	cis	150.5	Thyroid	9.6e-21	FDR<5%	0.65	A	C	GTEx v7	PMID:23715323	-	TRUE	FALSE	FALSE	304	0	6	6
ARMC9	Variant	rs6761645	rs10187005 (0.85)	rs6761645	eQTL	C2orf72	ENSG00000204128	cis	163.5	Thyroid	1.3e-20	FDR<5%	0.67	T	C	GTEx v7	PMID:23715323	-	TRUE	FALSE	FALSE	304	0	6	6
ARMC9	Variant	rs6761645	rs6738687 (0.82)	rs6761645	eQTL	C2orf72	ENSG00000204128	cis	138.7	Thyroid	7.7e-20	FDR<5%	0.67	A	G	GTEx v7	PMID:23715323	-	TRUE	FALSE	FALSE	304	0	6	6
ARMC9	Variant	rs6761645	rs55748426 (1)	rs6761645	eQTL	C2orf72	ENSG00000204128	cis	140.5	Thyroid	1.9e-19	FDR<5%	0.69	C	G	GTEx v7	PMID:23715323	-	TRUE	FALSE	FALSE	304	0	6	6
ARMC9	Variant	rs6761645	-	rs6761645	eQTL	C2orf72	ENSG00000204128	cis	140.7	Thyroid	2.2e-19	FDR<5%	0.69	A	T	GTEx v7	PMID:23715323	-	TRUE	FALSE	FALSE	304	0	6	6
ARMC9	Variant	rs6761645	rs6749936 (1)	rs6761645	eQTL	C2orf72	ENSG00000204128	cis	141.3	Thyroid	4.2e-19	FDR<5%	0.68	T	C	GTEx v7	PMID:23715323	-	TRUE	FALSE	FALSE	304	0	6	6
ARMC9	Variant	rs6761645	rs7565313 (0.99)	rs6761645	eQTL	C2orf72	ENSG00000204128	cis	140.1	Thyroid	1e-18	FDR<5%	0.68	G	A	GTEx v7	PMID:23715323	-	TRUE	FALSE	FALSE	304	0	6	6
ARMC9	Variant	rs6761645	rs10181630 (0.82)	rs6761645	eQTL	C2orf72	ENSG00000204128	cis	177.3	Esophagus - Muscularis	2.3e-17	FDR<5%	0.63	T	C	GTEx v7	PMID:23715323	-	TRUE	FALSE	FALSE	272	0	7	7
ARMC9	Variant	rs6761645	rs6753393 (0.85)	rs6761645	eQTL	C2orf72	ENSG00000204128	cis	147.5	Esophagus - Muscularis	1e-16	FDR<5%	0.63	C	G	GTEx v7	PMID:23715323	-	TRUE	FALSE	FALSE	272	0	6	6
ARMC9	Variant	rs6761645	rs5018532 (0.85)	rs6761645	eQTL	C2orf72	ENSG00000204128	cis	162.6	Esophagus - Muscularis	1.4e-16	FDR<5%	0.62	G	A	GTEx v7	PMID:23715323	-	TRUE	FALSE	FALSE	272	0	6	6
ARMC9	Variant	rs6761645	rs16827863 (0.85)	rs6761645	eQTL	C2orf72	ENSG00000204128	cis	163.2	Esophagus - Muscularis	1.4e-16	FDR<5%	0.62	C	T	GTEx v7	PMID:23715323	-	TRUE	FALSE	FALSE	272	0	6	6
ARMC9	Variant	rs6761645	rs62197333 (0.85)	rs6761645	eQTL	C2orf72	ENSG00000204128	cis	170.6	Esophagus - Muscularis	1.5e-16	FDR<5%	0.62	C	G	GTEx v7	PMID:23715323	-	TRUE	FALSE	FALSE	272	0	6	6
ARMC9	Variant	rs6761645	rs58067379 (0.85)	rs6761645	eQTL	C2orf72	ENSG00000204128	cis	173.9	Esophagus - Muscularis	1.5e-16	FDR<5%	0.62	T	A	GTEx v7	PMID:23715323	-	TRUE	FALSE	FALSE	272	0	6	6
ARMC9	Variant	rs6761645	rs16827879 (0.82)	rs6761645	eQTL	C2orf72	ENSG00000204128	cis	177.9	Esophagus - Muscularis	2.7e-16	FDR<5%	0.62	T	C	GTEx v7	PMID:23715323	-	TRUE	FALSE	FALSE	272	0	7	7
ARMC9	Variant	rs6761645	rs12478898 (0.85)	rs6761645	eQTL	C2orf72	ENSG00000204128	cis	169.1	Esophagus - Muscularis	3.3e-16	FDR<5%	0.62	G	A	GTEx v7	PMID:23715323	-	TRUE	FALSE	FALSE	272	0	7	7
ARMC9	Variant	rs6761645	rs10202295 (0.84)	rs6761645	eQTL	C2orf72	ENSG00000204128	cis	170	Esophagus - Muscularis	4.5e-16	FDR<5%	0.62	G	T	GTEx v7	PMID:23715323	-	TRUE	FALSE	FALSE	272	0	6	6
ARMC9	Variant	rs6761645	rs7601741 (0.85)	rs6761645	eQTL	C2orf72	ENSG00000204128	cis	147.9	Esophagus - Muscularis	5.2e-16	FDR<5%	0.61	T	C	GTEx v7	PMID:23715323	-	TRUE	FALSE	FALSE	272	0	6	6
ARMC9	Variant	rs6761645	rs139337150 (0.85)	rs6761645	eQTL	C2orf72	ENSG00000204128	cis	168.3	Esophagus - Muscularis	7.8e-16	FDR<5%	0.61	C	CTTGT	GTEx v7	PMID:23715323	-	TRUE	FALSE	FALSE	272	0	6	6
ARMC9	Variant	rs6761645	rs7598728 (0.85)	rs6761645	eQTL	C2orf72	ENSG00000204128	cis	171.6	Esophagus - Muscularis	1e-15	FDR<5%	0.61	T	C	GTEx v7	PMID:23715323	-	TRUE	FALSE	FALSE	272	0	6	6
ARMC9	Variant	rs6761645	rs62197323 (0.85)	rs6761645	eQTL	C2orf72	ENSG00000204128	cis	149.3	Esophagus - Muscularis	2.3e-15	FDR<5%	0.6	G	A	GTEx v7	PMID:23715323	-	TRUE	FALSE	FALSE	272	0	6	6
ARMC9	Variant	rs6761645	rs60953838 (0.85)	rs6761645	eQTL	C2orf72	ENSG00000204128	cis	151.4	Esophagus - Muscularis	3.7e-15	FDR<5%	0.6	C	G	GTEx v7	PMID:23715323	-	TRUE	FALSE	FALSE	272	0	5	5
ARMC9	Variant	rs6761645	rs113415095 (0.85)	rs6761645	eQTL	C2orf72	ENSG00000204128	cis	151	Esophagus - Muscularis	5.1e-15	FDR<5%	0.59	AAACAACAAC	A	GTEx v7	PMID:23715323	-	TRUE	FALSE	FALSE	272	0	5	5
ARMC9	Variant	rs6761645	rs112353881 (0.85)	rs6761645	eQTL	C2orf72	ENSG00000204128	cis	158.4	Esophagus - Muscularis	5.1e-15	FDR<5%	0.59	A	ATTTG	GTEx v7	PMID:23715323	-	TRUE	FALSE	FALSE	272	0	6	6
ARMC9	Variant	rs6761645	rs9750018 (0.85)	rs6761645	eQTL	C2orf72	ENSG00000204128	cis	170.9	Esophagus - Muscularis	1.2e-14	FDR<5%	0.6	G	A	GTEx v7	PMID:23715323	-	TRUE	FALSE	FALSE	272	0	6	6
ARMC9	Variant	rs6761645	rs4637098 (0.85)	rs6761645	eQTL	C2orf72	ENSG00000204128	cis	161.1	Esophagus - Muscularis	1.9e-14	FDR<5%	0.58	T	C	GTEx v7	PMID:23715323	-	TRUE	FALSE	FALSE	272	0	6	6
ARMC9	Variant	rs6761645	rs13423632 (0.85)	rs6761645	eQTL	C2orf72	ENSG00000204128	cis	164.7	Esophagus - Muscularis	2.8e-14	FDR<5%	0.58	C	T	GTEx v7	PMID:23715323	-	TRUE	FALSE	FALSE	272	0	6	6
ARMC9	Variant	rs6761645	rs13431424 (0.85)	rs6761645	eQTL	C2orf72	ENSG00000204128	cis	146.1	Esophagus - Muscularis	5.9e-14	FDR<5%	0.57	A	G	GTEx v7	PMID:23715323	-	TRUE	FALSE	FALSE	272	0	6	6
ARMC9	Variant	rs6761645	rs10187005 (0.85)	rs6761645	eQTL	C2orf72	ENSG00000204128	cis	163.5	Esophagus - Muscularis	1.4e-13	FDR<5%	0.57	T	C	GTEx v7	PMID:23715323	-	TRUE	FALSE	FALSE	272	0	6	6
ARMC9	Variant	rs6761645	rs732079 (0.85)	rs6761645	eQTL	C2orf72	ENSG00000204128	cis	160	Esophagus - Muscularis	1.5e-13	FDR<5%	0.56	G	C	GTEx v7	PMID:23715323	-	TRUE	FALSE	FALSE	272	0	6	6
ARMC9	Variant	rs6761645	rs57199832 (0.85)	rs6761645	eQTL	C2orf72	ENSG00000204128	cis	154.7	Esophagus - Muscularis	5.5e-13	FDR<5%	0.56	G	T	GTEx v7	PMID:23715323	-	TRUE	FALSE	FALSE	272	0	6	6
ARMC9	Variant	rs6761645	-	rs6761645	eQTL	C2orf72	ENSG00000204128	cis	140.7	Esophagus - Muscularis	7.6e-13	FDR<5%	0.57	A	T	GTEx v7	PMID:23715323	-	TRUE	FALSE	FALSE	272	0	6	6
ARMC9	Variant	rs6761645	rs55748426 (1)	rs6761645	eQTL	C2orf72	ENSG00000204128	cis	140.5	Esophagus - Muscularis	7.6e-13	FDR<5%	0.57	C	G	GTEx v7	PMID:23715323	-	TRUE	FALSE	FALSE	272	0	6	6
ARMC9	Variant	rs6761645	rs6749936 (1)	rs6761645	eQTL	C2orf72	ENSG00000204128	cis	141.3	Esophagus - Muscularis	7.6e-13	FDR<5%	0.57	T	C	GTEx v7	PMID:23715323	-	TRUE	FALSE	FALSE	272	0	6	6
ARMC9	Variant	rs6761645	rs11558174 (0.85)	rs6761645	eQTL	C2orf72	ENSG00000204128	cis	158.5	Esophagus - Muscularis	8.1e-13	FDR<5%	0.55	C	T	GTEx v7	PMID:23715323	-	TRUE	FALSE	FALSE	272	0	6	6
ARMC9	Variant	rs6761645	rs7571479 (0.85)	rs6761645	eQTL	C2orf72	ENSG00000204128	cis	154.1	Esophagus - Muscularis	8.7e-13	FDR<5%	0.55	T	C	GTEx v7	PMID:23715323	-	TRUE	FALSE	FALSE	272	0	6	6
ARMC9	Variant	rs6761645	rs12465477 (0.85)	rs6761645	eQTL	C2orf72	ENSG00000204128	cis	158.9	Esophagus - Muscularis	1e-12	FDR<5%	0.54	A	G	GTEx v7	PMID:23715323	-	TRUE	FALSE	FALSE	272	0	6	6
ARMC9	Variant	rs6761645	rs3731775 (0.85)	rs6761645	eQTL	C2orf72	ENSG00000204128	cis	149.1	Esophagus - Muscularis	1.3e-12	FDR<5%	0.55	A	G	GTEx v7	PMID:23715323	-	TRUE	FALSE	FALSE	272	0	6	6
ARMC9	Variant	rs6761645	rs2005013 (0.85)	rs6761645	eQTL	C2orf72	ENSG00000204128	cis	152.4	Esophagus - Muscularis	1.3e-12	FDR<5%	0.55	A	G	GTEx v7	PMID:23715323	-	TRUE	FALSE	FALSE	272	0	7	7
ARMC9	Variant	rs6761645	rs7565313 (0.99)	rs6761645	eQTL	C2orf72	ENSG00000204128	cis	140.1	Esophagus - Muscularis	1.6e-12	FDR<5%	0.55	G	A	GTEx v7	PMID:23715323	-	TRUE	FALSE	FALSE	272	0	6	6
ARMC9	Variant	rs6761645	rs12465438 (0.85)	rs6761645	eQTL	C2orf72	ENSG00000204128	cis	158.7	Esophagus - Muscularis	3.5e-12	FDR<5%	0.54	A	G	GTEx v7	PMID:23715323	-	TRUE	FALSE	FALSE	272	0	6	6
ARMC9	Variant	rs6761645	rs58383275 (0.85)	rs6761645	eQTL	C2orf72	ENSG00000204128	cis	149.5	Esophagus - Muscularis	3.6e-12	FDR<5%	0.53	C	T	GTEx v7	PMID:23715323	-	TRUE	FALSE	FALSE	272	0	6	6
ARMC9	Variant	rs6761645	rs28678038 (0.85)	rs6761645	eQTL	C2orf72	ENSG00000204128	cis	149.6	Esophagus - Muscularis	3.6e-12	FDR<5%	0.53	T	A	GTEx v7	PMID:23715323	-	TRUE	FALSE	FALSE	272	0	6	6
ARMC9	Variant	rs6761645	rs12478520 (0.85)	rs6761645	eQTL	C2orf72	ENSG00000204128	cis	150.9	Esophagus - Muscularis	3.6e-12	FDR<5%	0.53	A	G	GTEx v7	PMID:23715323	-	TRUE	FALSE	FALSE	272	0	6	6
ARMC9	Variant	rs6761645	rs78839329 (0.85)	rs6761645	eQTL	C2orf72	ENSG00000204128	cis	151	Esophagus - Muscularis	3.6e-12	FDR<5%	0.54	G	A	GTEx v7	PMID:23715323	-	TRUE	FALSE	FALSE	272	0	6	6
ARMC9	Variant	rs6761645	rs12478335 (0.85)	rs6761645	eQTL	C2orf72	ENSG00000204128	cis	150.5	Esophagus - Muscularis	3.9e-12	FDR<5%	0.53	A	C	GTEx v7	PMID:23715323	-	TRUE	FALSE	FALSE	272	0	6	6
ARMC9	Variant	rs6761645	rs6753393 (0.85)	rs6761645	eQTL	C2orf72	ENSG00000204128	cis	147.5	Esophagus - Gastroesophageal junction	2e-11	FDR<5%	0.67	C	G	GTEx v7	PMID:23715323	-	TRUE	FALSE	FALSE	234	0	6	6
ARMC9	Variant	rs6761645	rs7598728 (0.85)	rs6761645	eQTL	C2orf72	ENSG00000204128	cis	171.6	Esophagus - Gastroesophageal junction	5.8e-11	FDR<5%	0.66	T	C	GTEx v7	PMID:23715323	-	TRUE	FALSE	FALSE	234	0	6	6
ARMC9	Variant	rs6761645	rs6738687 (0.82)	rs6761645	eQTL	C2orf72	ENSG00000204128	cis	138.7	Esophagus - Muscularis	7.2e-11	FDR<5%	0.48	A	G	GTEx v7	PMID:23715323	-	TRUE	FALSE	FALSE	272	0	6	6
ARMC9	Variant	rs6761645	rs3731775 (0.85)	rs6761645	eQTL	C2orf72	ENSG00000204128	cis	149.1	Esophagus - Gastroesophageal junction	9.7e-11	FDR<5%	0.66	A	G	GTEx v7	PMID:23715323	-	TRUE	FALSE	FALSE	234	0	6	6
ARMC9	Variant	rs6761645	rs57199832 (0.85)	rs6761645	eQTL	C2orf72	ENSG00000204128	cis	154.7	Esophagus - Gastroesophageal junction	9.7e-11	FDR<5%	0.66	G	T	GTEx v7	PMID:23715323	-	TRUE	FALSE	FALSE	234	0	6	6
ARMC9	Variant	rs6761645	rs7601741 (0.85)	rs6761645	eQTL	C2orf72	ENSG00000204128	cis	147.9	Esophagus - Gastroesophageal junction	1.3e-10	FDR<5%	0.64	T	C	GTEx v7	PMID:23715323	-	TRUE	FALSE	FALSE	234	0	6	6
ARMC9	Variant	rs6761645	rs10202295 (0.84)	rs6761645	eQTL	C2orf72	ENSG00000204128	cis	170	Esophagus - Gastroesophageal junction	1.3e-10	FDR<5%	0.64	G	T	GTEx v7	PMID:23715323	-	TRUE	FALSE	FALSE	234	0	6	6
ARMC9	Variant	rs6761645	rs12465438 (0.85)	rs6761645	eQTL	C2orf72	ENSG00000204128	cis	158.7	Esophagus - Gastroesophageal junction	1.8e-10	FDR<5%	0.65	A	G	GTEx v7	PMID:23715323	-	TRUE	FALSE	FALSE	234	0	6	6
ARMC9	Variant	rs6761645	rs113415095 (0.85)	rs6761645	eQTL	C2orf72	ENSG00000204128	cis	151	Esophagus - Gastroesophageal junction	2e-10	FDR<5%	0.64	AAACAACAAC	A	GTEx v7	PMID:23715323	-	TRUE	FALSE	FALSE	234	0	5	5
ARMC9	Variant	rs6761645	rs60953838 (0.85)	rs6761645	eQTL	C2orf72	ENSG00000204128	cis	151.4	Esophagus - Gastroesophageal junction	2e-10	FDR<5%	0.64	C	G	GTEx v7	PMID:23715323	-	TRUE	FALSE	FALSE	234	0	5	5
ARMC9	Variant	rs6761645	rs112353881 (0.85)	rs6761645	eQTL	C2orf72	ENSG00000204128	cis	158.4	Esophagus - Gastroesophageal junction	2e-10	FDR<5%	0.64	A	ATTTG	GTEx v7	PMID:23715323	-	TRUE	FALSE	FALSE	234	0	6	6
ARMC9	Variant	rs6761645	rs139337150 (0.85)	rs6761645	eQTL	C2orf72	ENSG00000204128	cis	168.3	Esophagus - Gastroesophageal junction	2.6e-10	FDR<5%	0.63	C	CTTGT	GTEx v7	PMID:23715323	-	TRUE	FALSE	FALSE	234	0	6	6
ARMC9	Variant	rs6761645	rs5018532 (0.85)	rs6761645	eQTL	C2orf72	ENSG00000204128	cis	162.6	Esophagus - Gastroesophageal junction	2.7e-10	FDR<5%	0.62	G	A	GTEx v7	PMID:23715323	-	TRUE	FALSE	FALSE	234	0	6	6
ARMC9	Variant	rs6761645	rs16827863 (0.85)	rs6761645	eQTL	C2orf72	ENSG00000204128	cis	163.2	Esophagus - Gastroesophageal junction	2.7e-10	FDR<5%	0.62	C	T	GTEx v7	PMID:23715323	-	TRUE	FALSE	FALSE	234	0	6	6
ARMC9	Variant	rs6761645	rs62197333 (0.85)	rs6761645	eQTL	C2orf72	ENSG00000204128	cis	170.6	Esophagus - Gastroesophageal junction	2.7e-10	FDR<5%	0.62	C	G	GTEx v7	PMID:23715323	-	TRUE	FALSE	FALSE	234	0	6	6
ARMC9	Variant	rs6761645	rs58067379 (0.85)	rs6761645	eQTL	C2orf72	ENSG00000204128	cis	173.9	Esophagus - Gastroesophageal junction	2.7e-10	FDR<5%	0.62	T	A	GTEx v7	PMID:23715323	-	TRUE	FALSE	FALSE	234	0	6	6
ARMC9	Variant	rs6761645	-	rs6761645	eQTL	C2orf72	ENSG00000204128	cis	140.7	Esophagus - Gastroesophageal junction	2.9e-10	FDR<5%	0.66	A	T	GTEx v7	PMID:23715323	-	TRUE	FALSE	FALSE	234	0	6	6
ARMC9	Variant	rs6761645	rs55748426 (1)	rs6761645	eQTL	C2orf72	ENSG00000204128	cis	140.5	Esophagus - Gastroesophageal junction	2.9e-10	FDR<5%	0.66	C	G	GTEx v7	PMID:23715323	-	TRUE	FALSE	FALSE	234	0	6	6
ARMC9	Variant	rs6761645	rs6749936 (1)	rs6761645	eQTL	C2orf72	ENSG00000204128	cis	141.3	Esophagus - Gastroesophageal junction	2.9e-10	FDR<5%	0.66	T	C	GTEx v7	PMID:23715323	-	TRUE	FALSE	FALSE	234	0	6	6
ARMC9	Variant	rs6761645	rs13431424 (0.85)	rs6761645	eQTL	C2orf72	ENSG00000204128	cis	146.1	Esophagus - Gastroesophageal junction	3.5e-10	FDR<5%	0.63	A	G	GTEx v7	PMID:23715323	-	TRUE	FALSE	FALSE	234	0	6	6
ARMC9	Variant	rs6761645	rs78839329 (0.85)	rs6761645	eQTL	C2orf72	ENSG00000204128	cis	151	Esophagus - Gastroesophageal junction	6.1e-10	FDR<5%	0.62	G	A	GTEx v7	PMID:23715323	-	TRUE	FALSE	FALSE	234	0	6	6
ARMC9	Variant	rs6761645	rs7571479 (0.85)	rs6761645	eQTL	C2orf72	ENSG00000204128	cis	154.1	Esophagus - Gastroesophageal junction	6.1e-10	FDR<5%	0.62	T	C	GTEx v7	PMID:23715323	-	TRUE	FALSE	FALSE	234	0	6	6
ARMC9	Variant	rs6761645	rs16827879 (0.82)	rs6761645	eQTL	C2orf72	ENSG00000204128	cis	177.9	Esophagus - Gastroesophageal junction	6.2e-10	FDR<5%	0.62	T	C	GTEx v7	PMID:23715323	-	TRUE	FALSE	FALSE	234	0	7	7
ARMC9	Variant	rs6761645	rs10181630 (0.82)	rs6761645	eQTL	C2orf72	ENSG00000204128	cis	177.3	Esophagus - Gastroesophageal junction	8.1e-10	FDR<5%	0.62	T	C	GTEx v7	PMID:23715323	-	TRUE	FALSE	FALSE	234	0	7	7
ARMC9	Variant	rs6761645	rs10187005 (0.85)	rs6761645	eQTL	C2orf72	ENSG00000204128	cis	163.5	Esophagus - Gastroesophageal junction	8.5e-10	FDR<5%	0.61	T	C	GTEx v7	PMID:23715323	-	TRUE	FALSE	FALSE	234	0	6	6
ARMC9	Variant	rs6761645	rs62197323 (0.85)	rs6761645	eQTL	C2orf72	ENSG00000204128	cis	149.3	Esophagus - Gastroesophageal junction	9.2e-10	FDR<5%	0.62	G	A	GTEx v7	PMID:23715323	-	TRUE	FALSE	FALSE	234	0	6	6
ARMC9	Variant	rs6761645	rs11558174 (0.85)	rs6761645	eQTL	C2orf72	ENSG00000204128	cis	158.5	Esophagus - Gastroesophageal junction	1e-09	FDR<5%	0.62	C	T	GTEx v7	PMID:23715323	-	TRUE	FALSE	FALSE	234	0	6	6
ARMC9	Variant	rs6761645	rs732079 (0.85)	rs6761645	eQTL	C2orf72	ENSG00000204128	cis	160	Esophagus - Gastroesophageal junction	1.1e-09	FDR<5%	0.6	G	C	GTEx v7	PMID:23715323	-	TRUE	FALSE	FALSE	234	0	6	6
ARMC9	Variant	rs6761645	rs13423632 (0.85)	rs6761645	eQTL	C2orf72	ENSG00000204128	cis	164.7	Esophagus - Gastroesophageal junction	1.1e-09	FDR<5%	0.61	C	T	GTEx v7	PMID:23715323	-	TRUE	FALSE	FALSE	234	0	6	6
ARMC9	Variant	rs6761645	rs12478520 (0.85)	rs6761645	eQTL	C2orf72	ENSG00000204128	cis	150.9	Adipose - Visceral (Omentum)	1.5e-09	FDR<5%	0.52	A	G	GTEx v7	PMID:23715323	-	TRUE	FALSE	FALSE	252	0	6	6
ARMC9	Variant	rs6761645	rs12478898 (0.85)	rs6761645	eQTL	C2orf72	ENSG00000204128	cis	169.1	Esophagus - Gastroesophageal junction	1.6e-09	FDR<5%	0.61	G	A	GTEx v7	PMID:23715323	-	TRUE	FALSE	FALSE	234	0	7	7
ARMC9	Variant	rs6761645	rs2005013 (0.85)	rs6761645	eQTL	C2orf72	ENSG00000204128	cis	152.4	Esophagus - Gastroesophageal junction	1.7e-09	FDR<5%	0.62	A	G	GTEx v7	PMID:23715323	-	TRUE	FALSE	FALSE	234	0	7	7
ARMC9	Variant	rs6761645	rs58383275 (0.85)	rs6761645	eQTL	C2orf72	ENSG00000204128	cis	149.5	Adipose - Visceral (Omentum)	1.8e-09	FDR<5%	0.52	C	T	GTEx v7	PMID:23715323	-	TRUE	FALSE	FALSE	252	0	6	6
ARMC9	Variant	rs6761645	rs28678038 (0.85)	rs6761645	eQTL	C2orf72	ENSG00000204128	cis	149.6	Adipose - Visceral (Omentum)	1.8e-09	FDR<5%	0.52	T	A	GTEx v7	PMID:23715323	-	TRUE	FALSE	FALSE	252	0	6	6
ARMC9	Variant	rs6761645	rs58383275 (0.85)	rs6761645	eQTL	C2orf72	ENSG00000204128	cis	149.5	Esophagus - Gastroesophageal junction	2e-09	FDR<5%	0.6	C	T	GTEx v7	PMID:23715323	-	TRUE	FALSE	FALSE	234	0	6	6
ARMC9	Variant	rs6761645	rs28678038 (0.85)	rs6761645	eQTL	C2orf72	ENSG00000204128	cis	149.6	Esophagus - Gastroesophageal junction	2e-09	FDR<5%	0.6	T	A	GTEx v7	PMID:23715323	-	TRUE	FALSE	FALSE	234	0	6	6
ARMC9	Variant	rs6761645	rs12478335 (0.85)	rs6761645	eQTL	C2orf72	ENSG00000204128	cis	150.5	Adipose - Visceral (Omentum)	2e-09	FDR<5%	0.52	A	C	GTEx v7	PMID:23715323	-	TRUE	FALSE	FALSE	252	0	6	6
ARMC9	Variant	rs6761645	rs12478520 (0.85)	rs6761645	eQTL	C2orf72	ENSG00000204128	cis	150.9	Esophagus - Gastroesophageal junction	2e-09	FDR<5%	0.6	A	G	GTEx v7	PMID:23715323	-	TRUE	FALSE	FALSE	234	0	6	6
ARMC9	Variant	rs6761645	rs12465477 (0.85)	rs6761645	eQTL	C2orf72	ENSG00000204128	cis	158.9	Esophagus - Gastroesophageal junction	2e-09	FDR<5%	0.6	A	G	GTEx v7	PMID:23715323	-	TRUE	FALSE	FALSE	234	0	6	6
ARMC9	Variant	rs6761645	rs4637098 (0.85)	rs6761645	eQTL	C2orf72	ENSG00000204128	cis	161.1	Esophagus - Gastroesophageal junction	2.2e-09	FDR<5%	0.59	T	C	GTEx v7	PMID:23715323	-	TRUE	FALSE	FALSE	234	0	6	6
ARMC9	Variant	rs6761645	rs7565313 (0.99)	rs6761645	eQTL	C2orf72	ENSG00000204128	cis	140.1	Esophagus - Gastroesophageal junction	2.3e-09	FDR<5%	0.62	G	A	GTEx v7	PMID:23715323	-	TRUE	FALSE	FALSE	234	0	6	6
ARMC9	Variant	rs6761645	rs12478335 (0.85)	rs6761645	eQTL	C2orf72	ENSG00000204128	cis	150.5	Esophagus - Gastroesophageal junction	2.7e-09	FDR<5%	0.6	A	C	GTEx v7	PMID:23715323	-	TRUE	FALSE	FALSE	234	0	6	6
ARMC9	Variant	rs6761645	rs13431424 (0.85)	rs6761645	eQTL	C2orf72	ENSG00000204128	cis	146.1	Adipose - Visceral (Omentum)	3.8e-09	FDR<5%	0.51	A	G	GTEx v7	PMID:23715323	-	TRUE	FALSE	FALSE	252	0	6	6
ARMC9	Variant	rs6761645	rs9750018 (0.85)	rs6761645	eQTL	C2orf72	ENSG00000204128	cis	170.9	Esophagus - Gastroesophageal junction	4e-09	FDR<5%	0.61	G	A	GTEx v7	PMID:23715323	-	TRUE	FALSE	FALSE	234	0	6	6
ARMC9	Variant	rs6761645	rs12465477 (0.85)	rs6761645	eQTL	C2orf72	ENSG00000204128	cis	158.9	Adipose - Visceral (Omentum)	4.6e-09	FDR<5%	0.51	A	G	GTEx v7	PMID:23715323	-	TRUE	FALSE	FALSE	252	0	6	6
ARMC9	Variant	rs6761645	rs139337150 (0.85)	rs6761645	eQTL	C2orf72	ENSG00000204128	cis	168.3	Adipose - Visceral (Omentum)	4.9e-09	FDR<5%	0.51	C	CTTGT	GTEx v7	PMID:23715323	-	TRUE	FALSE	FALSE	252	0	6	6
ARMC9	Variant	rs6761645	rs113415095 (0.85)	rs6761645	eQTL	C2orf72	ENSG00000204128	cis	151	Adipose - Visceral (Omentum)	5e-09	FDR<5%	0.5	AAACAACAAC	A	GTEx v7	PMID:23715323	-	TRUE	FALSE	FALSE	252	0	5	5
ARMC9	Variant	rs6761645	rs60953838 (0.85)	rs6761645	eQTL	C2orf72	ENSG00000204128	cis	151.4	Adipose - Visceral (Omentum)	5e-09	FDR<5%	0.5	C	G	GTEx v7	PMID:23715323	-	TRUE	FALSE	FALSE	252	0	5	5
ARMC9	Variant	rs6761645	rs62197323 (0.85)	rs6761645	eQTL	C2orf72	ENSG00000204128	cis	149.3	Adipose - Visceral (Omentum)	5.1e-09	FDR<5%	0.51	G	A	GTEx v7	PMID:23715323	-	TRUE	FALSE	FALSE	252	0	6	6
ARMC9	Variant	rs6761645	rs3731775 (0.85)	rs6761645	eQTL	C2orf72	ENSG00000204128	cis	149.1	Adipose - Visceral (Omentum)	5.4e-09	FDR<5%	0.51	A	G	GTEx v7	PMID:23715323	-	TRUE	FALSE	FALSE	252	0	6	6
ARMC9	Variant	rs6761645	rs4637098 (0.85)	rs6761645	eQTL	C2orf72	ENSG00000204128	cis	161.1	Adipose - Visceral (Omentum)	6e-09	FDR<5%	0.5	T	C	GTEx v7	PMID:23715323	-	TRUE	FALSE	FALSE	252	0	6	6
ARMC9	Variant	rs6761645	rs112353881 (0.85)	rs6761645	eQTL	C2orf72	ENSG00000204128	cis	158.4	Adipose - Visceral (Omentum)	7.8e-09	FDR<5%	0.5	A	ATTTG	GTEx v7	PMID:23715323	-	TRUE	FALSE	FALSE	252	0	6	6
ARMC9	Variant	rs6761645	rs11558174 (0.85)	rs6761645	eQTL	C2orf72	ENSG00000204128	cis	158.5	Adipose - Visceral (Omentum)	8e-09	FDR<5%	0.5	C	T	GTEx v7	PMID:23715323	-	TRUE	FALSE	FALSE	252	0	6	6
ARMC9	Variant	rs6761645	rs7601741 (0.85)	rs6761645	eQTL	C2orf72	ENSG00000204128	cis	147.9	Adipose - Visceral (Omentum)	8.2e-09	FDR<5%	0.49	T	C	GTEx v7	PMID:23715323	-	TRUE	FALSE	FALSE	252	0	6	6
ARMC9	Variant	rs6761645	rs78839329 (0.85)	rs6761645	eQTL	C2orf72	ENSG00000204128	cis	151	Adipose - Visceral (Omentum)	8.3e-09	FDR<5%	0.5	G	A	GTEx v7	PMID:23715323	-	TRUE	FALSE	FALSE	252	0	6	6
ARMC9	Variant	rs6761645	rs10202295 (0.84)	rs6761645	eQTL	C2orf72	ENSG00000204128	cis	170	Adipose - Visceral (Omentum)	8.6e-09	FDR<5%	0.5	G	T	GTEx v7	PMID:23715323	-	TRUE	FALSE	FALSE	252	0	6	6
ARMC9	Variant	rs6761645	rs13423632 (0.85)	rs6761645	eQTL	C2orf72	ENSG00000204128	cis	164.7	Adipose - Visceral (Omentum)	1e-08	FDR<5%	0.5	C	T	GTEx v7	PMID:23715323	-	TRUE	FALSE	FALSE	252	0	6	6
ARMC9	Variant	rs6761645	rs62197333 (0.85)	rs6761645	eQTL	C2orf72	ENSG00000204128	cis	170.6	Adipose - Visceral (Omentum)	1.1e-08	FDR<5%	0.49	C	G	GTEx v7	PMID:23715323	-	TRUE	FALSE	FALSE	252	0	6	6
ARMC9	Variant	rs6761645	rs6753393 (0.85)	rs6761645	eQTL	C2orf72	ENSG00000204128	cis	147.5	Adipose - Visceral (Omentum)	1.3e-08	FDR<5%	0.49	C	G	GTEx v7	PMID:23715323	-	TRUE	FALSE	FALSE	252	0	6	6
ARMC9	Variant	rs6761645	rs12465438 (0.85)	rs6761645	eQTL	C2orf72	ENSG00000204128	cis	158.7	Adipose - Visceral (Omentum)	1.3e-08	FDR<5%	0.5	A	G	GTEx v7	PMID:23715323	-	TRUE	FALSE	FALSE	252	0	6	6
ARMC9	Variant	rs6761645	rs732079 (0.85)	rs6761645	eQTL	C2orf72	ENSG00000204128	cis	160	Adipose - Visceral (Omentum)	1.4e-08	FDR<5%	0.49	G	C	GTEx v7	PMID:23715323	-	TRUE	FALSE	FALSE	252	0	6	6
ARMC9	Variant	rs6761645	rs7571479 (0.85)	rs6761645	eQTL	C2orf72	ENSG00000204128	cis	154.1	Adipose - Visceral (Omentum)	1.5e-08	FDR<5%	0.49	T	C	GTEx v7	PMID:23715323	-	TRUE	FALSE	FALSE	252	0	6	6
ARMC9	Variant	rs6761645	rs5018532 (0.85)	rs6761645	eQTL	C2orf72	ENSG00000204128	cis	162.6	Adipose - Visceral (Omentum)	1.5e-08	FDR<5%	0.49	G	A	GTEx v7	PMID:23715323	-	TRUE	FALSE	FALSE	252	0	6	6
ARMC9	Variant	rs6761645	rs16827863 (0.85)	rs6761645	eQTL	C2orf72	ENSG00000204128	cis	163.2	Adipose - Visceral (Omentum)	1.5e-08	FDR<5%	0.49	C	T	GTEx v7	PMID:23715323	-	TRUE	FALSE	FALSE	252	0	6	6
ARMC9	Variant	rs6761645	rs10187005 (0.85)	rs6761645	eQTL	C2orf72	ENSG00000204128	cis	163.5	Adipose - Visceral (Omentum)	1.5e-08	FDR<5%	0.49	T	C	GTEx v7	PMID:23715323	-	TRUE	FALSE	FALSE	252	0	6	6
ARMC9	Variant	rs6761645	rs58067379 (0.85)	rs6761645	eQTL	C2orf72	ENSG00000204128	cis	173.9	Adipose - Visceral (Omentum)	1.7e-08	FDR<5%	0.49	T	A	GTEx v7	PMID:23715323	-	TRUE	FALSE	FALSE	252	0	6	6
ARMC9	Variant	rs6761645	rs12478898 (0.85)	rs6761645	eQTL	C2orf72	ENSG00000204128	cis	169.1	Adipose - Visceral (Omentum)	2.1e-08	FDR<5%	0.49	G	A	GTEx v7	PMID:23715323	-	TRUE	FALSE	FALSE	252	0	7	7
ARMC9	Variant	rs6761645	rs16827879 (0.82)	rs6761645	eQTL	C2orf72	ENSG00000204128	cis	177.9	Adipose - Visceral (Omentum)	2.1e-08	FDR<5%	0.49	T	C	GTEx v7	PMID:23715323	-	TRUE	FALSE	FALSE	252	0	7	7
ARMC9	Variant	rs6761645	rs10181630 (0.82)	rs6761645	eQTL	C2orf72	ENSG00000204128	cis	177.3	Adipose - Visceral (Omentum)	2.2e-08	FDR<5%	0.49	T	C	GTEx v7	PMID:23715323	-	TRUE	FALSE	FALSE	252	0	7	7
ARMC9	Variant	rs6761645	rs57199832 (0.85)	rs6761645	eQTL	C2orf72	ENSG00000204128	cis	154.7	Adipose - Visceral (Omentum)	2.5e-08	FDR<5%	0.49	G	T	GTEx v7	PMID:23715323	-	TRUE	FALSE	FALSE	252	0	6	6
ARMC9	Variant	rs6761645	rs6738687 (0.82)	rs6761645	eQTL	C2orf72	ENSG00000204128	cis	138.7	Esophagus - Gastroesophageal junction	2.6e-08	FDR<5%	0.53	A	G	GTEx v7	PMID:23715323	-	TRUE	FALSE	FALSE	234	0	6	6
ARMC9	Variant	rs6761645	rs9750018 (0.85)	rs6761645	eQTL	C2orf72	ENSG00000204128	cis	170.9	Adipose - Visceral (Omentum)	3.7e-08	FDR<5%	0.49	G	A	GTEx v7	PMID:23715323	-	TRUE	FALSE	FALSE	252	0	6	6
ARMC9	Variant	rs6761645	rs55748426 (1)	rs6761645	eQTL	C2orf72	ENSG00000204128	cis	140.5	Adipose - Visceral (Omentum)	4.2e-08	FDR<5%	0.5	C	G	GTEx v7	PMID:23715323	-	TRUE	FALSE	FALSE	252	0	6	6
ARMC9	Variant	rs6761645	-	rs6761645	eQTL	C2orf72	ENSG00000204128	cis	140.7	Adipose - Visceral (Omentum)	4.4e-08	FDR<5%	0.5	A	T	GTEx v7	PMID:23715323	-	TRUE	FALSE	FALSE	252	0	6	6
ARMC9	Variant	rs6761645	rs6749936 (1)	rs6761645	eQTL	C2orf72	ENSG00000204128	cis	141.3	Adipose - Visceral (Omentum)	4.4e-08	FDR<5%	0.5	T	C	GTEx v7	PMID:23715323	-	TRUE	FALSE	FALSE	252	0	6	6
ARMC9	Variant	rs6761645	rs7565313 (0.99)	rs6761645	eQTL	C2orf72	ENSG00000204128	cis	140.1	Adipose - Visceral (Omentum)	4.9e-08	FDR<5%	0.49	G	A	GTEx v7	PMID:23715323	-	TRUE	FALSE	FALSE	252	0	6	6
ARMC9	Variant	rs6761645	rs7598728 (0.85)	rs6761645	eQTL	C2orf72	ENSG00000204128	cis	171.6	Adipose - Visceral (Omentum)	5.1e-08	FDR<5%	0.48	T	C	GTEx v7	PMID:23715323	-	TRUE	FALSE	FALSE	252	0	6	6
ARMC9	Variant	rs6761645	rs2005013 (0.85)	rs6761645	eQTL	C2orf72	ENSG00000204128	cis	152.4	Adipose - Visceral (Omentum)	5.2e-08	FDR<5%	0.47	A	G	GTEx v7	PMID:23715323	-	TRUE	FALSE	FALSE	252	0	7	7
ARMC9	Variant	rs6761645	rs10181630 (0.82)	rs6761645	eQTL	C2orf72	ENSG00000204128	cis	177.3	Adipose - Subcutaneous	1.2e-07	FDR<5%	0.36	T	C	GTEx v7	PMID:23715323	-	TRUE	FALSE	FALSE	241	0	7	7
ARMC9	Variant	rs6761645	rs62197333 (0.85)	rs6761645	eQTL	C2orf72	ENSG00000204128	cis	170.6	Adipose - Subcutaneous	1.5e-07	FDR<5%	0.35	C	G	GTEx v7	PMID:23715323	-	TRUE	FALSE	FALSE	241	0	6	6
ARMC9	Variant	rs6761645	rs16827879 (0.82)	rs6761645	eQTL	C2orf72	ENSG00000204128	cis	177.9	Adipose - Subcutaneous	1.9e-07	FDR<5%	0.36	T	C	GTEx v7	PMID:23715323	-	TRUE	FALSE	FALSE	241	0	7	7
ARMC9	Variant	rs6761645	rs4637098 (0.85)	rs6761645	eQTL	C2orf72	ENSG00000204128	cis	161.1	Adipose - Subcutaneous	2e-07	FDR<5%	0.35	T	C	GTEx v7	PMID:23715323	-	TRUE	FALSE	FALSE	241	0	6	6
ARMC9	Variant	rs6761645	rs58067379 (0.85)	rs6761645	eQTL	C2orf72	ENSG00000204128	cis	173.9	Adipose - Subcutaneous	2e-07	FDR<5%	0.35	T	A	GTEx v7	PMID:23715323	-	TRUE	FALSE	FALSE	241	0	6	6
ARMC9	Variant	rs6761645	rs62197323 (0.85)	rs6761645	eQTL	C2orf72	ENSG00000204128	cis	149.3	Adipose - Subcutaneous	2.1e-07	FDR<5%	0.35	G	A	GTEx v7	PMID:23715323	-	TRUE	FALSE	FALSE	241	0	6	6
ARMC9	Variant	rs6761645	rs60953838 (0.85)	rs6761645	eQTL	C2orf72	ENSG00000204128	cis	151.4	Adipose - Subcutaneous	2.1e-07	FDR<5%	0.35	C	G	GTEx v7	PMID:23715323	-	TRUE	FALSE	FALSE	241	0	5	5
ARMC9	Variant	rs6761645	rs5018532 (0.85)	rs6761645	eQTL	C2orf72	ENSG00000204128	cis	162.6	Adipose - Subcutaneous	2.4e-07	FDR<5%	0.35	G	A	GTEx v7	PMID:23715323	-	TRUE	FALSE	FALSE	241	0	6	6
ARMC9	Variant	rs6761645	rs16827863 (0.85)	rs6761645	eQTL	C2orf72	ENSG00000204128	cis	163.2	Adipose - Subcutaneous	2.4e-07	FDR<5%	0.35	C	T	GTEx v7	PMID:23715323	-	TRUE	FALSE	FALSE	241	0	6	6
ARMC9	Variant	rs6761645	rs10202295 (0.84)	rs6761645	eQTL	C2orf72	ENSG00000204128	cis	170	Adipose - Subcutaneous	2.4e-07	FDR<5%	0.35	G	T	GTEx v7	PMID:23715323	-	TRUE	FALSE	FALSE	241	0	6	6
ARMC9	Variant	rs6761645	rs12478335 (0.85)	rs6761645	eQTL	C2orf72	ENSG00000204128	cis	150.5	Adipose - Subcutaneous	2.7e-07	FDR<5%	0.35	A	C	GTEx v7	PMID:23715323	-	TRUE	FALSE	FALSE	241	0	6	6
ARMC9	Variant	rs6761645	rs139337150 (0.85)	rs6761645	eQTL	C2orf72	ENSG00000204128	cis	168.3	Adipose - Subcutaneous	2.9e-07	FDR<5%	0.35	C	CTTGT	GTEx v7	PMID:23715323	-	TRUE	FALSE	FALSE	241	0	6	6
ARMC9	Variant	rs6761645	rs7598728 (0.85)	rs6761645	eQTL	C2orf72	ENSG00000204128	cis	171.6	Adipose - Subcutaneous	3e-07	FDR<5%	0.35	T	C	GTEx v7	PMID:23715323	-	TRUE	FALSE	FALSE	241	0	6	6
ARMC9	Variant	rs6761645	rs12470661 (0.85)	rs6761645	eQTL	C2orf72	ENSG00000204128	cis	145.6	Cells - Lymphoblastoid cell lines	3.1e-07	FDR<5%	-	-	-	GEUVADIS	PMID:24037378	-	TRUE	TRUE	TRUE	80	1	1	1
ARMC9	Variant	rs6761645	rs113415095 (0.85)	rs6761645	eQTL	C2orf72	ENSG00000204128	cis	151	Adipose - Subcutaneous	3.2e-07	FDR<5%	0.35	AAACAACAAC	A	GTEx v7	PMID:23715323	-	TRUE	FALSE	FALSE	241	0	5	5
ARMC9	Variant	rs6761645	rs12478898 (0.85)	rs6761645	eQTL	C2orf72	ENSG00000204128	cis	169.1	Adipose - Subcutaneous	3.2e-07	FDR<5%	0.35	G	A	GTEx v7	PMID:23715323	-	TRUE	FALSE	FALSE	241	0	7	7
ARMC9	Variant	rs6761645	rs10187005 (0.85)	rs6761645	eQTL	C2orf72	ENSG00000204128	cis	163.5	Adipose - Subcutaneous	3.3e-07	FDR<5%	0.35	T	C	GTEx v7	PMID:23715323	-	TRUE	FALSE	FALSE	241	0	6	6
ARMC9	Variant	rs6761645	rs58383275 (0.85)	rs6761645	eQTL	C2orf72	ENSG00000204128	cis	149.5	Adipose - Subcutaneous	3.4e-07	FDR<5%	0.35	C	T	GTEx v7	PMID:23715323	-	TRUE	FALSE	FALSE	241	0	6	6
ARMC9	Variant	rs6761645	rs28678038 (0.85)	rs6761645	eQTL	C2orf72	ENSG00000204128	cis	149.6	Adipose - Subcutaneous	3.4e-07	FDR<5%	0.35	T	A	GTEx v7	PMID:23715323	-	TRUE	FALSE	FALSE	241	0	6	6
ARMC9	Variant	rs6761645	rs13423632 (0.85)	rs6761645	eQTL	C2orf72	ENSG00000204128	cis	164.7	Adipose - Subcutaneous	3.5e-07	FDR<5%	0.35	C	T	GTEx v7	PMID:23715323	-	TRUE	FALSE	FALSE	241	0	6	6
ARMC9	Variant	rs6761645	rs6738687 (0.82)	rs6761645	eQTL	C2orf72	ENSG00000204128	cis	138.7	Adipose - Visceral (Omentum)	3.8e-07	FDR<5%	0.43	A	G	GTEx v7	PMID:23715323	-	TRUE	FALSE	FALSE	252	0	6	6
ARMC9	Variant	rs6761645	rs12478520 (0.85)	rs6761645	eQTL	C2orf72	ENSG00000204128	cis	150.9	Adipose - Subcutaneous	3.9e-07	FDR<5%	0.34	A	G	GTEx v7	PMID:23715323	-	TRUE	FALSE	FALSE	241	0	6	6
ARMC9	Variant	rs6761645	rs7601741 (0.85)	rs6761645	eQTL	C2orf72	ENSG00000204128	cis	147.9	Adipose - Subcutaneous	4.7e-07	FDR<5%	0.34	T	C	GTEx v7	PMID:23715323	-	TRUE	FALSE	FALSE	241	0	6	6
ARMC9	Variant	rs6761645	rs13431424 (0.85)	rs6761645	eQTL	C2orf72	ENSG00000204128	cis	146.1	Adipose - Subcutaneous	4.8e-07	FDR<5%	0.35	A	G	GTEx v7	PMID:23715323	-	TRUE	FALSE	FALSE	241	0	6	6
ARMC9	Variant	rs6761645	rs55748426 (1)	rs6761645	eQTL	C2orf72	ENSG00000204128	cis	140.5	Cells - Lymphoblastoid cell lines	5e-07	FDR<5%	-	-	-	GEUVADIS	PMID:24037378	-	TRUE	FALSE	FALSE	80	0	6	6
ARMC9	Variant	rs6761645	rs13431424 (0.85)	rs6761645	eQTL	C2orf72	ENSG00000204128	cis	146.1	Cells - Lymphoblastoid cell lines	5e-07	FDR<5%	-	-	-	GEUVADIS	PMID:24037378	-	TRUE	FALSE	FALSE	80	0	6	6
ARMC9	Variant	rs6761645	rs112353881 (0.85)	rs6761645	eQTL	C2orf72	ENSG00000204128	cis	158.4	Adipose - Subcutaneous	5.1e-07	FDR<5%	0.34	A	ATTTG	GTEx v7	PMID:23715323	-	TRUE	FALSE	FALSE	241	0	6	6
ARMC9	Variant	rs6761645	rs78839329 (0.85)	rs6761645	eQTL	C2orf72	ENSG00000204128	cis	151	Adipose - Subcutaneous	5.7e-07	FDR<5%	0.34	G	A	GTEx v7	PMID:23715323	-	TRUE	FALSE	FALSE	241	0	6	6
ARMC9	Variant	rs6761645	rs7565313 (0.99)	rs6761645	eQTL	C2orf72	ENSG00000204128	cis	140.1	Cells - Lymphoblastoid cell lines	5.9e-07	FDR<5%	-	-	-	GEUVADIS	PMID:24037378	-	TRUE	FALSE	FALSE	80	0	6	6
ARMC9	Variant	rs6761645	rs7571479 (0.85)	rs6761645	eQTL	C2orf72	ENSG00000204128	cis	154.1	Cells - Lymphoblastoid cell lines	5.9e-07	FDR<5%	-	-	-	GEUVADIS	PMID:24037378	-	TRUE	FALSE	FALSE	80	0	6	6
ARMC9	Variant	rs6761645	rs57199832 (0.85)	rs6761645	eQTL	C2orf72	ENSG00000204128	cis	154.7	Adipose - Subcutaneous	6e-07	FDR<5%	0.34	G	T	GTEx v7	PMID:23715323	-	TRUE	FALSE	FALSE	241	0	6	6
ARMC9	Variant	rs6761645	rs6749936 (1)	rs6761645	eQTL	C2orf72	ENSG00000204128	cis	141.3	Cells - Lymphoblastoid cell lines	6.1e-07	FDR<5%	-	-	-	GEUVADIS	PMID:24037378	-	TRUE	FALSE	FALSE	80	0	6	6
ARMC9	Variant	rs6761645	rs58383275 (0.85)	rs6761645	eQTL	C2orf72	ENSG00000204128	cis	149.5	Cells - Lymphoblastoid cell lines	6.2e-07	FDR<5%	-	-	-	GEUVADIS	PMID:24037378	-	TRUE	FALSE	FALSE	80	0	6	6
ARMC9	Variant	rs6761645	rs12478898 (0.85)	rs6761645	eQTL	C2orf72	ENSG00000204128	cis	169.1	Cells - Lymphoblastoid cell lines	6.7e-07	FDR<5%	-	-	-	GEUVADIS	PMID:24037378	-	TRUE	FALSE	FALSE	80	0	7	7
ARMC9	Variant	rs6761645	rs139337150 (0.85)	rs6761645	eQTL	C2orf72	ENSG00000204128	cis	168.3	Cells - Lymphoblastoid cell lines	6.8e-07	FDR<5%	-	-	-	GEUVADIS	PMID:24037378	-	TRUE	FALSE	FALSE	80	0	6	6
ARMC9	Variant	rs6761645	rs7598728 (0.85)	rs6761645	eQTL	C2orf72	ENSG00000204128	cis	171.6	Cells - Lymphoblastoid cell lines	6.8e-07	FDR<5%	-	-	-	GEUVADIS	PMID:24037378	-	TRUE	FALSE	FALSE	80	0	6	6
ARMC9	Variant	rs6761645	rs78839329 (0.85)	rs6761645	eQTL	C2orf72	ENSG00000204128	cis	151	Cells - Lymphoblastoid cell lines	6.9e-07	FDR<5%	-	-	-	GEUVADIS	PMID:24037378	-	TRUE	FALSE	FALSE	80	0	6	6
ARMC9	Variant	rs6761645	rs7571479 (0.85)	rs6761645	eQTL	C2orf72	ENSG00000204128	cis	154.1	Adipose - Subcutaneous	7e-07	FDR<5%	0.34	T	C	GTEx v7	PMID:23715323	-	TRUE	FALSE	FALSE	241	0	6	6
ARMC9	Variant	rs6761645	rs7601741 (0.85)	rs6761645	eQTL	C2orf72	ENSG00000204128	cis	147.9	Cells - Lymphoblastoid cell lines	7.5e-07	FDR<5%	-	-	-	GEUVADIS	PMID:24037378	-	TRUE	FALSE	FALSE	80	0	6	6
ARMC9	Variant	rs6761645	rs732079 (0.85)	rs6761645	eQTL	C2orf72	ENSG00000204128	cis	160	Cells - Lymphoblastoid cell lines	7.5e-07	FDR<5%	-	-	-	GEUVADIS	PMID:24037378	-	TRUE	FALSE	FALSE	80	0	6	6
ARMC9	Variant	rs6761645	rs10187005 (0.85)	rs6761645	eQTL	C2orf72	ENSG00000204128	cis	163.5	Cells - Lymphoblastoid cell lines	7.5e-07	FDR<5%	-	-	-	GEUVADIS	PMID:24037378	-	TRUE	FALSE	FALSE	80	0	6	6
ARMC9	Variant	rs6761645	rs12465438 (0.85)	rs6761645	eQTL	C2orf72	ENSG00000204128	cis	158.7	Adipose - Subcutaneous	7.6e-07	FDR<5%	0.34	A	G	GTEx v7	PMID:23715323	-	TRUE	FALSE	FALSE	241	0	6	6
ARMC9	Variant	rs6761645	rs732079 (0.85)	rs6761645	eQTL	C2orf72	ENSG00000204128	cis	160	Adipose - Subcutaneous	7.6e-07	FDR<5%	0.34	G	C	GTEx v7	PMID:23715323	-	TRUE	FALSE	FALSE	241	0	6	6
ARMC9	Variant	rs6761645	rs12465477 (0.85)	rs6761645	eQTL	C2orf72	ENSG00000204128	cis	158.9	Cells - Lymphoblastoid cell lines	7.7e-07	FDR<5%	-	-	-	GEUVADIS	PMID:24037378	-	TRUE	FALSE	FALSE	80	0	6	6
ARMC9	Variant	rs6761645	rs6753393 (0.85)	rs6761645	eQTL	C2orf72	ENSG00000204128	cis	147.5	Adipose - Subcutaneous	7.9e-07	FDR<5%	0.34	C	G	GTEx v7	PMID:23715323	-	TRUE	FALSE	FALSE	241	0	6	6
ARMC9	Variant	rs6761645	rs3731775 (0.85)	rs6761645	eQTL	C2orf72	ENSG00000204128	cis	149.1	Cells - Lymphoblastoid cell lines	8e-07	FDR<5%	-	-	-	GEUVADIS	PMID:24037378	-	TRUE	FALSE	FALSE	80	0	6	6
ARMC9	Variant	rs6761645	rs2006780 (0.85)	rs6761645	eQTL	C2orf72	ENSG00000204128	cis	152.3	Cells - Lymphoblastoid cell lines	8e-07	FDR<5%	-	-	-	GEUVADIS	PMID:24037378	-	TRUE	FALSE	FALSE	80	0	1	1
ARMC9	Variant	rs6761645	rs4637098 (0.85)	rs6761645	eQTL	C2orf72	ENSG00000204128	cis	161.1	Cells - Lymphoblastoid cell lines	8e-07	FDR<5%	-	-	-	GEUVADIS	PMID:24037378	-	TRUE	FALSE	FALSE	80	0	6	6
ARMC9	Variant	rs6761645	rs1477470 (0.85)	rs6761645	eQTL	C2orf72	ENSG00000204128	cis	162.3	Cells - Lymphoblastoid cell lines	8e-07	FDR<5%	-	-	-	GEUVADIS	PMID:24037378	-	TRUE	FALSE	FALSE	80	0	1	1
ARMC9	Variant	rs6761645	rs12478335 (0.85)	rs6761645	eQTL	C2orf72	ENSG00000204128	cis	150.5	Cells - Lymphoblastoid cell lines	8.1e-07	FDR<5%	-	-	-	GEUVADIS	PMID:24037378	-	TRUE	FALSE	FALSE	80	0	6	6
ARMC9	Variant	rs6761645	rs11558174 (0.85)	rs6761645	eQTL	C2orf72	ENSG00000204128	cis	158.5	Cells - Lymphoblastoid cell lines	8.1e-07	FDR<5%	-	-	-	GEUVADIS	PMID:24037378	-	TRUE	FALSE	FALSE	80	0	6	6
ARMC9	Variant	rs6761645	rs11558174 (0.85)	rs6761645	eQTL	C2orf72	ENSG00000204128	cis	158.5	Adipose - Subcutaneous	8.1e-07	FDR<5%	0.34	C	T	GTEx v7	PMID:23715323	-	TRUE	FALSE	FALSE	241	0	6	6
ARMC9	Variant	rs6761645	rs12465438 (0.85)	rs6761645	eQTL	C2orf72	ENSG00000204128	cis	158.7	Cells - Lymphoblastoid cell lines	8.1e-07	FDR<5%	-	-	-	GEUVADIS	PMID:24037378	-	TRUE	FALSE	FALSE	80	0	6	6
ARMC9	Variant	rs6761645	rs12465477 (0.85)	rs6761645	eQTL	C2orf72	ENSG00000204128	cis	158.9	Adipose - Subcutaneous	8.1e-07	FDR<5%	0.33	A	G	GTEx v7	PMID:23715323	-	TRUE	FALSE	FALSE	241	0	6	6
ARMC9	Variant	rs6761645	rs6753393 (0.85)	rs6761645	eQTL	C2orf72	ENSG00000204128	cis	147.5	Cells - Lymphoblastoid cell lines	8.4e-07	FDR<5%	-	-	-	GEUVADIS	PMID:24037378	-	TRUE	FALSE	FALSE	80	0	6	6
ARMC9	Variant	rs6761645	rs16827863 (0.85)	rs6761645	eQTL	C2orf72	ENSG00000204128	cis	163.2	Cells - Lymphoblastoid cell lines	8.4e-07	FDR<5%	-	-	-	GEUVADIS	PMID:24037378	-	TRUE	FALSE	FALSE	80	0	6	6
ARMC9	Variant	rs6761645	rs7565313 (0.99)	rs6761645	eQTL	C2orf72	ENSG00000204128	cis	140.1	Adipose - Subcutaneous	8.5e-07	FDR<5%	0.37	G	A	GTEx v7	PMID:23715323	-	TRUE	FALSE	FALSE	241	0	6	6
ARMC9	Variant	rs6761645	rs2005013 (0.85)	rs6761645	eQTL	C2orf72	ENSG00000204128	cis	152.4	Cells - Lymphoblastoid cell lines	8.6e-07	FDR<5%	-	-	-	GEUVADIS	PMID:24037378	-	TRUE	FALSE	FALSE	80	0	7	7
ARMC9	Variant	rs6761645	rs62197333 (0.85)	rs6761645	eQTL	C2orf72	ENSG00000204128	cis	170.6	Cells - Lymphoblastoid cell lines	8.6e-07	FDR<5%	-	-	-	GEUVADIS	PMID:24037378	-	TRUE	FALSE	FALSE	80	0	6	6
ARMC9	Variant	rs6761645	rs3731775 (0.85)	rs6761645	eQTL	C2orf72	ENSG00000204128	cis	149.1	Adipose - Subcutaneous	8.7e-07	FDR<5%	0.34	A	G	GTEx v7	PMID:23715323	-	TRUE	FALSE	FALSE	241	0	6	6
ARMC9	Variant	rs6761645	rs28678038 (0.85)	rs6761645	eQTL	C2orf72	ENSG00000204128	cis	149.6	Cells - Lymphoblastoid cell lines	8.9e-07	FDR<5%	-	-	-	GEUVADIS	PMID:24037378	-	TRUE	FALSE	FALSE	80	0	6	6
ARMC9	Variant	rs6761645	rs5018532 (0.85)	rs6761645	eQTL	C2orf72	ENSG00000204128	cis	162.6	Cells - Lymphoblastoid cell lines	9.1e-07	FDR<5%	-	-	-	GEUVADIS	PMID:24037378	-	TRUE	FALSE	FALSE	80	0	6	6
ARMC9	Variant	rs6761645	rs13423632 (0.85)	rs6761645	eQTL	C2orf72	ENSG00000204128	cis	164.7	Cells - Lymphoblastoid cell lines	1e-06	FDR<5%	-	-	-	GEUVADIS	PMID:24037378	-	TRUE	FALSE	FALSE	80	0	6	6
ARMC9	Variant	rs6761645	-	rs6761645	eQTL	C2orf72	ENSG00000204128	cis	140.7	Adipose - Subcutaneous	1.1e-06	FDR<5%	0.36	A	T	GTEx v7	PMID:23715323	-	TRUE	FALSE	FALSE	241	0	6	6
ARMC9	Variant	rs6761645	rs6749936 (1)	rs6761645	eQTL	C2orf72	ENSG00000204128	cis	141.3	Adipose - Subcutaneous	1.1e-06	FDR<5%	0.36	T	C	GTEx v7	PMID:23715323	-	TRUE	FALSE	FALSE	241	0	6	6
ARMC9	Variant	rs6761645	rs10202295 (0.84)	rs6761645	eQTL	C2orf72	ENSG00000204128	cis	170	Cells - Lymphoblastoid cell lines	1.1e-06	FDR<5%	-	-	-	GEUVADIS	PMID:24037378	-	TRUE	FALSE	FALSE	80	0	6	6
ARMC9	Variant	rs6761645	-	rs6761645	eQTL	C2orf72	ENSG00000204128	cis	140.7	Cells - Lymphoblastoid cell lines	1.3e-06	FDR<5%	-	-	-	GEUVADIS	PMID:24037378	-	TRUE	FALSE	FALSE	80	0	6	6
ARMC9	Variant	rs6761645	rs112353881 (0.85)	rs6761645	eQTL	C2orf72	ENSG00000204128	cis	158.4	Cells - Lymphoblastoid cell lines	1.4e-06	FDR<5%	-	-	-	GEUVADIS	PMID:24037378	-	TRUE	FALSE	FALSE	80	0	6	6
ARMC9	Variant	rs6761645	rs55748426 (1)	rs6761645	eQTL	C2orf72	ENSG00000204128	cis	140.5	Adipose - Subcutaneous	1.5e-06	FDR<5%	0.36	C	G	GTEx v7	PMID:23715323	-	TRUE	FALSE	FALSE	241	0	6	6
ARMC9	Variant	rs6761645	rs9750018 (0.85)	rs6761645	eQTL	C2orf72	ENSG00000204128	cis	170.9	Cells - Lymphoblastoid cell lines	1.5e-06	FDR<5%	-	-	-	GEUVADIS	PMID:24037378	-	TRUE	FALSE	FALSE	80	0	6	6
ARMC9	Variant	rs6761645	rs57199832 (0.85)	rs6761645	eQTL	C2orf72	ENSG00000204128	cis	154.7	Cells - Lymphoblastoid cell lines	1.6e-06	FDR<5%	-	-	-	GEUVADIS	PMID:24037378	-	TRUE	FALSE	FALSE	80	0	6	6
ARMC9	Variant	rs6761645	rs58067379 (0.85)	rs6761645	eQTL	C2orf72	ENSG00000204128	cis	173.9	Cells - Lymphoblastoid cell lines	1.8e-06	FDR<5%	-	-	-	GEUVADIS	PMID:24037378	-	TRUE	FALSE	FALSE	80	0	6	6
ARMC9	Variant	rs6761645	rs6738687 (0.82)	rs6761645	eQTL	C2orf72	ENSG00000204128	cis	138.7	Cells - Lymphoblastoid cell lines	3e-06	FDR<5%	-	-	-	GEUVADIS	PMID:24037378	-	TRUE	FALSE	FALSE	80	0	6	6
ARMC9	Variant	rs6761645	rs16827879 (0.82)	rs6761645	eQTL	C2orf72	ENSG00000204128	cis	177.9	Cells - Lymphoblastoid cell lines	3.5e-06	FDR<5%	-	-	-	GEUVADIS	PMID:24037378	-	TRUE	FALSE	FALSE	80	0	7	7
ARMC9	Variant	rs6761645	rs12478520 (0.85)	rs6761645	eQTL	C2orf72	ENSG00000204128	cis	150.9	Cells - Lymphoblastoid cell lines	4e-06	FDR<5%	-	-	-	GEUVADIS	PMID:24037378	-	TRUE	FALSE	FALSE	80	0	6	6
ARMC9	Variant	rs6761645	rs10181630 (0.82)	rs6761645	eQTL	C2orf72	ENSG00000204128	cis	177.3	Cells - Lymphoblastoid cell lines	4.1e-06	FDR<5%	-	-	-	GEUVADIS	PMID:24037378	-	TRUE	FALSE	FALSE	80	0	7	7
ARMC9	Variant	rs6761645	rs2005013 (0.85)	rs6761645	eQTL	C2orf72	ENSG00000204128	cis	152.4	Adipose - Subcutaneous	4.3e-06	FDR<5%	0.32	A	G	GTEx v7	PMID:23715323	-	TRUE	FALSE	FALSE	241	0	7	7
ARMC9	Variant	rs6761645	rs10181630 (0.82)	rs6761645	eQTL	C2orf72	ENSG00000204128	cis	177.3	Cells - EBV-transformed lymphocytes	5.6e-06	FDR<5%	0.37	T	C	GTEx v7	PMID:23715323	-	TRUE	FALSE	FALSE	17	0	7	7
ARMC9	Variant	rs6761645	rs16827879 (0.82)	rs6761645	eQTL	C2orf72	ENSG00000204128	cis	177.9	Cells - EBV-transformed lymphocytes	5.6e-06	FDR<5%	0.37	T	C	GTEx v7	PMID:23715323	-	TRUE	FALSE	FALSE	17	0	7	7
ARMC9	Variant	rs6761645	rs62197323 (0.85)	rs6761645	eQTL	C2orf72	ENSG00000204128	cis	149.3	Cells - Lymphoblastoid cell lines	6.2e-06	FDR<5%	-	-	-	GEUVADIS	PMID:24037378	-	TRUE	FALSE	FALSE	80	0	6	6
ARMC9	Variant	rs6761645	rs9750018 (0.85)	rs6761645	eQTL	C2orf72	ENSG00000204128	cis	170.9	Adipose - Subcutaneous	7.9e-06	FDR<5%	0.31	G	A	GTEx v7	PMID:23715323	-	TRUE	FALSE	FALSE	241	0	6	6
ARMC9	Variant	rs6761645	rs12478898 (0.85)	rs6761645	eQTL	C2orf72	ENSG00000204128	cis	169.1	Cells - EBV-transformed lymphocytes	1.2e-05	FDR<5%	0.36	G	A	GTEx v7	PMID:23715323	-	TRUE	FALSE	FALSE	17	0	7	7
ARMC9	Variant	rs6761645	rs2005013 (0.85)	rs6761645	eQTL	C2orf72	ENSG00000204128	cis	152.4	Brain - Cerebellum	2.2e-05	FDR<5%	0.34	A	G	GTEx v7	PMID:23715323	-	TRUE	FALSE	FALSE	35	0	7	7
ARMC9	Variant	rs6761645	rs6738687 (0.82)	rs6761645	eQTL	C2orf72	ENSG00000204128	cis	138.7	Adipose - Subcutaneous	4.2e-05	FDR<5%	0.29	A	G	GTEx v7	PMID:23715323	-	TRUE	FALSE	FALSE	241	0	6	6
ARMC9	Variant	rs6761645	rs7601741 (0.85)	rs6761645	eQTL	C2orf83	ENSG00000042304	trans	3564.3	Brain - Cerebellum	0.0081	FWER<5%	-	-	-	ScanDB	PMID:19933162	C2orf83	FALSE	FALSE	FALSE	53	0	0	1
ARMC9	Variant	rs6761645	rs3731775 (0.85)	rs6761645	eQTL	C2orf83	ENSG00000042304	trans	3565.5	Brain - Cerebellum	0.0084	FWER<5%	-	-	-	ScanDB	PMID:19933162	C2orf83	FALSE	FALSE	FALSE	53	0	0	1
ARMC9	Variant	rs6761645	rs5018532 (0.85)	rs6761645	eQTL	C2orf83	ENSG00000042304	trans	3579	Brain - Cerebellum	0.0087	FWER<5%	-	-	-	ScanDB	PMID:19933162	C2orf83	FALSE	FALSE	FALSE	53	0	0	1
ARMC9	Variant	rs6761645	rs16827863 (0.85)	rs6761645	eQTL	C2orf83	ENSG00000042304	trans	3579.6	Brain - Cerebellum	0.0088	FWER<5%	-	-	-	ScanDB	PMID:19933162	C2orf83	FALSE	FALSE	FALSE	53	0	0	1
ARMC9	Variant	rs6761645	rs10181630 (0.82)	rs6761645	eQTL	C2orf83	ENSG00000042304	trans	3593.7	Brain - Cerebellum	0.0093	FWER<5%	-	-	-	ScanDB	PMID:19933162	C2orf83	FALSE	FALSE	FALSE	53	0	0	1
ARMC9	Variant	rs6761645	rs10181630 (0.82)	rs6761645	eQTL	ECEL1P2	ENSG00000244280	trans	1158.7	Brain - Cerebellum	0.003	FWER<5%	-	-	-	ScanDB	PMID:19933162	-	FALSE	FALSE	TRUE	41	0	0	1
ARMC9	Variant	rs6761645	rs5018532 (0.85)	rs6761645	eQTL	ECEL1P2	ENSG00000244280	trans	1173.4	Brain - Cerebellum	0.0073	FWER<5%	-	-	-	ScanDB	PMID:19933162	-	FALSE	FALSE	FALSE	41	0	0	1
ARMC9	Variant	rs6761645	rs16827863 (0.85)	rs6761645	eQTL	ECEL1P2	ENSG00000244280	trans	1172.8	Brain - Cerebellum	0.0073	FWER<5%	-	-	-	ScanDB	PMID:19933162	-	FALSE	FALSE	FALSE	41	0	0	1
ARMC9	Variant	rs6761645	rs3731775 (0.85)	rs6761645	eQTL	ECEL1P2	ENSG00000244280	trans	1186.9	Brain - Cerebellum	0.0075	FWER<5%	-	-	-	ScanDB	PMID:19933162	-	FALSE	FALSE	FALSE	41	0	0	1
ARMC9	Variant	rs6761645	rs7601741 (0.85)	rs6761645	eQTL	ECEL1P2	ENSG00000244280	trans	1188.1	Brain - Cerebellum	0.0078	FWER<5%	-	-	-	ScanDB	PMID:19933162	-	FALSE	FALSE	FALSE	41	0	0	1
ARMC9	Variant	rs6761645	rs7565313 (0.99)	rs6761645	eQTL	HTR2B	ENSG00000135914	cis	64.7	Atherosclerotic aortic root	3.2e-37	FDR<5%	-	-	-	FranzÃ©n et al. (Science 2016)	PMID:27540175	-	TRUE	TRUE	TRUE	1	2	6	6
ARMC9	Variant	rs6761645	rs6738687 (0.82)	rs6761645	eQTL	HTR2B	ENSG00000135914	cis	63.3	Esophagus - Muscularis	3.6e-23	FDR<5%	0.57	A	G	GTEx v7	PMID:23715323	-	TRUE	FALSE	FALSE	432	0	5	5
ARMC9	Variant	rs6761645	rs7565313 (0.99)	rs6761645	eQTL	HTR2B	ENSG00000135914	cis	64.7	Artery - Aorta	2.3e-15	FDR<5%	0.65	G	A	GTEx v7	PMID:23715323	-	TRUE	TRUE	TRUE	145	2	6	6
ARMC9	Variant	rs6761645	-	rs6761645	eQTL	HTR2B	ENSG00000135914	cis	65.3	Artery - Aorta	3.8e-15	FDR<5%	0.66	A	T	GTEx v7	PMID:23715323	-	TRUE	FALSE	FALSE	145	0	5	5
ARMC9	Variant	rs6761645	rs55748426 (1)	rs6761645	eQTL	HTR2B	ENSG00000135914	cis	65.1	Artery - Aorta	3.8e-15	FDR<5%	0.66	C	G	GTEx v7	PMID:23715323	-	TRUE	FALSE	FALSE	145	0	4	4
ARMC9	Variant	rs6761645	rs6749936 (1)	rs6761645	eQTL	HTR2B	ENSG00000135914	cis	65.9	Artery - Aorta	3.8e-15	FDR<5%	0.66	T	C	GTEx v7	PMID:23715323	-	TRUE	FALSE	FALSE	145	0	5	5
ARMC9	Variant	rs6761645	rs16827879 (0.82)	rs6761645	eQTL	HTR2B	ENSG00000135914	cis	102.5	Esophagus - Muscularis	1.7e-13	FDR<5%	0.46	T	C	GTEx v7	PMID:23715323	-	TRUE	FALSE	FALSE	432	0	4	4
ARMC9	Variant	rs6761645	rs7598728 (0.85)	rs6761645	eQTL	HTR2B	ENSG00000135914	cis	96.2	Esophagus - Muscularis	6e-13	FDR<5%	0.46	T	C	GTEx v7	PMID:23715323	-	TRUE	FALSE	FALSE	432	0	4	4
ARMC9	Variant	rs6761645	rs10181630 (0.82)	rs6761645	eQTL	HTR2B	ENSG00000135914	cis	101.9	Esophagus - Muscularis	6.3e-13	FDR<5%	0.45	T	C	GTEx v7	PMID:23715323	-	TRUE	FALSE	FALSE	432	0	4	4
ARMC9	Variant	rs6761645	rs6753393 (0.85)	rs6761645	eQTL	HTR2B	ENSG00000135914	cis	72.1	Esophagus - Muscularis	6.4e-13	FDR<5%	0.45	C	G	GTEx v7	PMID:23715323	-	TRUE	FALSE	FALSE	432	0	5	5
ARMC9	Variant	rs6761645	rs10202295 (0.84)	rs6761645	eQTL	HTR2B	ENSG00000135914	cis	94.6	Esophagus - Muscularis	6.8e-13	FDR<5%	0.45	G	T	GTEx v7	PMID:23715323	-	TRUE	FALSE	FALSE	432	0	4	4
ARMC9	Variant	rs6761645	rs5018532 (0.85)	rs6761645	eQTL	HTR2B	ENSG00000135914	cis	87.2	Esophagus - Muscularis	6.9e-13	FDR<5%	0.45	G	A	GTEx v7	PMID:23715323	-	TRUE	FALSE	FALSE	432	0	4	5
ARMC9	Variant	rs6761645	rs16827863 (0.85)	rs6761645	eQTL	HTR2B	ENSG00000135914	cis	87.8	Esophagus - Muscularis	6.9e-13	FDR<5%	0.45	C	T	GTEx v7	PMID:23715323	-	TRUE	FALSE	FALSE	432	0	4	4
ARMC9	Variant	rs6761645	rs113415095 (0.85)	rs6761645	eQTL	HTR2B	ENSG00000135914	cis	75.6	Esophagus - Muscularis	8.2e-13	FDR<5%	0.45	AAACAACAAC	A	GTEx v7	PMID:23715323	-	TRUE	FALSE	FALSE	432	0	4	4
ARMC9	Variant	rs6761645	rs60953838 (0.85)	rs6761645	eQTL	HTR2B	ENSG00000135914	cis	76	Esophagus - Muscularis	8.2e-13	FDR<5%	0.45	C	G	GTEx v7	PMID:23715323	-	TRUE	FALSE	FALSE	432	0	4	4
ARMC9	Variant	rs6761645	rs112353881 (0.85)	rs6761645	eQTL	HTR2B	ENSG00000135914	cis	83	Esophagus - Muscularis	8.2e-13	FDR<5%	0.45	A	ATTTG	GTEx v7	PMID:23715323	-	TRUE	FALSE	FALSE	432	0	4	4
ARMC9	Variant	rs6761645	rs4637098 (0.85)	rs6761645	eQTL	HTR2B	ENSG00000135914	cis	85.7	Esophagus - Muscularis	9.1e-13	FDR<5%	0.45	T	C	GTEx v7	PMID:23715323	-	TRUE	FALSE	FALSE	432	0	4	4
ARMC9	Variant	rs6761645	rs62197323 (0.85)	rs6761645	eQTL	HTR2B	ENSG00000135914	cis	73.9	Esophagus - Muscularis	9.9e-13	FDR<5%	0.45	G	A	GTEx v7	PMID:23715323	-	TRUE	FALSE	FALSE	432	0	4	4
ARMC9	Variant	rs6761645	rs732079 (0.85)	rs6761645	eQTL	HTR2B	ENSG00000135914	cis	84.6	Esophagus - Muscularis	9.9e-13	FDR<5%	0.45	G	C	GTEx v7	PMID:23715323	-	TRUE	FALSE	FALSE	432	0	4	4
ARMC9	Variant	rs6761645	rs62197333 (0.85)	rs6761645	eQTL	HTR2B	ENSG00000135914	cis	95.2	Esophagus - Muscularis	1.1e-12	FDR<5%	0.44	C	G	GTEx v7	PMID:23715323	-	TRUE	FALSE	FALSE	432	0	4	4
ARMC9	Variant	rs6761645	rs58067379 (0.85)	rs6761645	eQTL	HTR2B	ENSG00000135914	cis	98.5	Esophagus - Muscularis	1.1e-12	FDR<5%	0.44	T	A	GTEx v7	PMID:23715323	-	TRUE	FALSE	FALSE	432	0	4	4
ARMC9	Variant	rs6761645	rs13423632 (0.85)	rs6761645	eQTL	HTR2B	ENSG00000135914	cis	89.3	Esophagus - Muscularis	1.4e-12	FDR<5%	0.44	C	T	GTEx v7	PMID:23715323	-	TRUE	FALSE	FALSE	432	0	4	4
ARMC9	Variant	rs6761645	rs13431424 (0.85)	rs6761645	eQTL	HTR2B	ENSG00000135914	cis	70.7	Esophagus - Muscularis	1.7e-12	FDR<5%	0.44	A	G	GTEx v7	PMID:23715323	-	TRUE	FALSE	FALSE	432	0	4	4
ARMC9	Variant	rs6761645	rs139337150 (0.85)	rs6761645	eQTL	HTR2B	ENSG00000135914	cis	92.9	Esophagus - Muscularis	1.9e-12	FDR<5%	0.44	C	CTTGT	GTEx v7	PMID:23715323	-	TRUE	FALSE	FALSE	432	0	4	4
ARMC9	Variant	rs6761645	rs57199832 (0.85)	rs6761645	eQTL	HTR2B	ENSG00000135914	cis	79.3	Esophagus - Muscularis	2e-12	FDR<5%	0.45	G	T	GTEx v7	PMID:23715323	-	TRUE	FALSE	FALSE	432	0	4	4
ARMC9	Variant	rs6761645	rs12465477 (0.85)	rs6761645	eQTL	HTR2B	ENSG00000135914	cis	83.5	Esophagus - Muscularis	2.1e-12	FDR<5%	0.44	A	G	GTEx v7	PMID:23715323	-	TRUE	FALSE	FALSE	432	0	4	4
ARMC9	Variant	rs6761645	rs12465438 (0.85)	rs6761645	eQTL	HTR2B	ENSG00000135914	cis	83.3	Esophagus - Muscularis	2.2e-12	FDR<5%	0.45	A	G	GTEx v7	PMID:23715323	-	TRUE	FALSE	FALSE	432	0	4	4
ARMC9	Variant	rs6761645	rs7601741 (0.85)	rs6761645	eQTL	HTR2B	ENSG00000135914	cis	72.5	Esophagus - Muscularis	2.3e-12	FDR<5%	0.44	T	C	GTEx v7	PMID:23715323	-	TRUE	FALSE	FALSE	432	0	5	6
ARMC9	Variant	rs6761645	rs11558174 (0.85)	rs6761645	eQTL	HTR2B	ENSG00000135914	cis	83.1	Esophagus - Muscularis	2.3e-12	FDR<5%	0.44	C	T	GTEx v7	PMID:23715323	-	TRUE	FALSE	FALSE	432	0	4	4
ARMC9	Variant	rs6761645	rs10187005 (0.85)	rs6761645	eQTL	HTR2B	ENSG00000135914	cis	88.1	Esophagus - Muscularis	2.5e-12	FDR<5%	0.44	T	C	GTEx v7	PMID:23715323	-	TRUE	FALSE	FALSE	432	0	4	4
ARMC9	Variant	rs6761645	-	rs6761645	eQTL	HTR2B	ENSG00000135914	cis	65.3	Esophagus - Muscularis	2.6e-12	FDR<5%	0.46	A	T	GTEx v7	PMID:23715323	-	TRUE	FALSE	FALSE	432	0	5	5
ARMC9	Variant	rs6761645	rs55748426 (1)	rs6761645	eQTL	HTR2B	ENSG00000135914	cis	65.1	Esophagus - Muscularis	2.6e-12	FDR<5%	0.46	C	G	GTEx v7	PMID:23715323	-	TRUE	FALSE	FALSE	432	0	4	4
ARMC9	Variant	rs6761645	rs6749936 (1)	rs6761645	eQTL	HTR2B	ENSG00000135914	cis	65.9	Esophagus - Muscularis	2.6e-12	FDR<5%	0.46	T	C	GTEx v7	PMID:23715323	-	TRUE	FALSE	FALSE	432	0	5	5
ARMC9	Variant	rs6761645	rs3731775 (0.85)	rs6761645	eQTL	HTR2B	ENSG00000135914	cis	73.7	Esophagus - Muscularis	2.7e-12	FDR<5%	0.45	A	G	GTEx v7	PMID:23715323	-	TRUE	FALSE	FALSE	432	0	4	5
ARMC9	Variant	rs6761645	rs58383275 (0.85)	rs6761645	eQTL	HTR2B	ENSG00000135914	cis	74.1	Esophagus - Muscularis	3.3e-12	FDR<5%	0.43	C	T	GTEx v7	PMID:23715323	-	TRUE	FALSE	FALSE	432	0	4	4
ARMC9	Variant	rs6761645	rs28678038 (0.85)	rs6761645	eQTL	HTR2B	ENSG00000135914	cis	74.2	Esophagus - Muscularis	3.3e-12	FDR<5%	0.43	T	A	GTEx v7	PMID:23715323	-	TRUE	FALSE	FALSE	432	0	4	4
ARMC9	Variant	rs6761645	rs12478520 (0.85)	rs6761645	eQTL	HTR2B	ENSG00000135914	cis	75.5	Esophagus - Muscularis	3.3e-12	FDR<5%	0.43	A	G	GTEx v7	PMID:23715323	-	TRUE	FALSE	FALSE	432	0	4	4
ARMC9	Variant	rs6761645	rs12478335 (0.85)	rs6761645	eQTL	HTR2B	ENSG00000135914	cis	75.1	Esophagus - Muscularis	3.6e-12	FDR<5%	0.43	A	C	GTEx v7	PMID:23715323	-	TRUE	FALSE	FALSE	432	0	4	4
ARMC9	Variant	rs6761645	rs7571479 (0.85)	rs6761645	eQTL	HTR2B	ENSG00000135914	cis	78.7	Esophagus - Muscularis	4.5e-12	FDR<5%	0.44	T	C	GTEx v7	PMID:23715323	-	TRUE	FALSE	FALSE	432	0	5	5
ARMC9	Variant	rs6761645	rs7565313 (0.99)	rs6761645	eQTL	HTR2B	ENSG00000135914	cis	64.7	Esophagus - Muscularis	6.2e-12	FDR<5%	0.44	G	A	GTEx v7	PMID:23715323	-	TRUE	FALSE	FALSE	432	2	6	6
ARMC9	Variant	rs6761645	rs78839329 (0.85)	rs6761645	eQTL	HTR2B	ENSG00000135914	cis	75.6	Esophagus - Muscularis	7.8e-12	FDR<5%	0.43	G	A	GTEx v7	PMID:23715323	-	TRUE	FALSE	FALSE	432	0	4	4
ARMC9	Variant	rs6761645	rs9750018 (0.85)	rs6761645	eQTL	HTR2B	ENSG00000135914	cis	95.5	Esophagus - Muscularis	8e-12	FDR<5%	0.44	G	A	GTEx v7	PMID:23715323	-	TRUE	FALSE	FALSE	432	0	4	4
ARMC9	Variant	rs6761645	rs12478898 (0.85)	rs6761645	eQTL	HTR2B	ENSG00000135914	cis	93.7	Esophagus - Muscularis	8.4e-12	FDR<5%	0.43	G	A	GTEx v7	PMID:23715323	-	TRUE	FALSE	FALSE	432	0	4	4
ARMC9	Variant	rs6761645	rs2005013 (0.85)	rs6761645	eQTL	HTR2B	ENSG00000135914	cis	77	Esophagus - Muscularis	1.9e-11	FDR<5%	0.43	A	G	GTEx v7	PMID:23715323	-	TRUE	FALSE	FALSE	432	0	4	4
ARMC9	Variant	rs6761645	rs58383275 (0.85)	rs6761645	eQTL	HTR2B	ENSG00000135914	cis	74.1	Artery - Aorta	6.7e-11	FDR<5%	0.52	C	T	GTEx v7	PMID:23715323	-	TRUE	FALSE	FALSE	145	0	4	4
ARMC9	Variant	rs6761645	rs28678038 (0.85)	rs6761645	eQTL	HTR2B	ENSG00000135914	cis	74.2	Artery - Aorta	6.7e-11	FDR<5%	0.52	T	A	GTEx v7	PMID:23715323	-	TRUE	FALSE	FALSE	145	0	4	4
ARMC9	Variant	rs6761645	rs12478520 (0.85)	rs6761645	eQTL	HTR2B	ENSG00000135914	cis	75.5	Artery - Aorta	6.7e-11	FDR<5%	0.52	A	G	GTEx v7	PMID:23715323	-	TRUE	FALSE	FALSE	145	0	4	4
ARMC9	Variant	rs6761645	rs11558174 (0.85)	rs6761645	eQTL	HTR2B	ENSG00000135914	cis	83.1	Artery - Aorta	6.7e-11	FDR<5%	0.52	C	T	GTEx v7	PMID:23715323	-	TRUE	FALSE	FALSE	145	0	4	4
ARMC9	Variant	rs6761645	rs12465477 (0.85)	rs6761645	eQTL	HTR2B	ENSG00000135914	cis	83.5	Artery - Aorta	6.7e-11	FDR<5%	0.52	A	G	GTEx v7	PMID:23715323	-	TRUE	FALSE	FALSE	145	0	4	4
ARMC9	Variant	rs6761645	rs12465438 (0.85)	rs6761645	eQTL	HTR2B	ENSG00000135914	cis	83.3	Artery - Aorta	9.2e-11	FDR<5%	0.52	A	G	GTEx v7	PMID:23715323	-	TRUE	FALSE	FALSE	145	0	4	4
ARMC9	Variant	rs6761645	rs12478335 (0.85)	rs6761645	eQTL	HTR2B	ENSG00000135914	cis	75.1	Artery - Aorta	1.2e-10	FDR<5%	0.51	A	C	GTEx v7	PMID:23715323	-	TRUE	FALSE	FALSE	145	0	4	4
ARMC9	Variant	rs6761645	rs732079 (0.85)	rs6761645	eQTL	HTR2B	ENSG00000135914	cis	84.6	Artery - Aorta	1.3e-10	FDR<5%	0.51	G	C	GTEx v7	PMID:23715323	-	TRUE	FALSE	FALSE	145	0	4	4
ARMC9	Variant	rs6761645	rs57199832 (0.85)	rs6761645	eQTL	HTR2B	ENSG00000135914	cis	79.3	Artery - Aorta	1.8e-10	FDR<5%	0.52	G	T	GTEx v7	PMID:23715323	-	TRUE	FALSE	FALSE	145	0	4	4
ARMC9	Variant	rs6761645	rs6738687 (0.82)	rs6761645	eQTL	HTR2B	ENSG00000135914	cis	63.3	Thyroid	1.9e-10	FDR<5%	-0.35	A	G	GTEx v7	PMID:23715323	-	TRUE	FALSE	FALSE	285	0	5	5
ARMC9	Variant	rs6761645	rs78839329 (0.85)	rs6761645	eQTL	HTR2B	ENSG00000135914	cis	75.6	Artery - Aorta	1.9e-10	FDR<5%	0.51	G	A	GTEx v7	PMID:23715323	-	TRUE	FALSE	FALSE	145	0	4	4
ARMC9	Variant	rs6761645	rs13431424 (0.85)	rs6761645	eQTL	HTR2B	ENSG00000135914	cis	70.7	Artery - Aorta	2.2e-10	FDR<5%	0.5	A	G	GTEx v7	PMID:23715323	-	TRUE	FALSE	FALSE	145	0	4	4
ARMC9	Variant	rs6761645	rs7571479 (0.85)	rs6761645	eQTL	HTR2B	ENSG00000135914	cis	78.7	Artery - Aorta	2.6e-10	FDR<5%	0.5	T	C	GTEx v7	PMID:23715323	-	TRUE	FALSE	FALSE	145	0	5	5
ARMC9	Variant	rs6761645	rs3731775 (0.85)	rs6761645	eQTL	HTR2B	ENSG00000135914	cis	73.7	Artery - Aorta	2.7e-10	FDR<5%	0.51	A	G	GTEx v7	PMID:23715323	-	TRUE	FALSE	FALSE	145	0	4	5
ARMC9	Variant	rs6761645	rs4637098 (0.85)	rs6761645	eQTL	HTR2B	ENSG00000135914	cis	85.7	Artery - Aorta	3.2e-10	FDR<5%	0.5	T	C	GTEx v7	PMID:23715323	-	TRUE	FALSE	FALSE	145	0	4	4
ARMC9	Variant	rs6761645	rs62197323 (0.85)	rs6761645	eQTL	HTR2B	ENSG00000135914	cis	73.9	Artery - Aorta	4.1e-10	FDR<5%	0.5	G	A	GTEx v7	PMID:23715323	-	TRUE	FALSE	FALSE	145	0	4	4
ARMC9	Variant	rs6761645	rs60953838 (0.85)	rs6761645	eQTL	HTR2B	ENSG00000135914	cis	76	Artery - Aorta	5.1e-10	FDR<5%	0.51	C	G	GTEx v7	PMID:23715323	-	TRUE	FALSE	FALSE	145	0	4	4
ARMC9	Variant	rs6761645	rs13423632 (0.85)	rs6761645	eQTL	HTR2B	ENSG00000135914	cis	89.3	Artery - Aorta	6e-10	FDR<5%	0.49	C	T	GTEx v7	PMID:23715323	-	TRUE	FALSE	FALSE	145	0	4	4
ARMC9	Variant	rs6761645	rs113415095 (0.85)	rs6761645	eQTL	HTR2B	ENSG00000135914	cis	75.6	Artery - Aorta	7.2e-10	FDR<5%	0.5	AAACAACAAC	A	GTEx v7	PMID:23715323	-	TRUE	FALSE	FALSE	145	0	4	4
ARMC9	Variant	rs6761645	rs112353881 (0.85)	rs6761645	eQTL	HTR2B	ENSG00000135914	cis	83	Artery - Aorta	7.2e-10	FDR<5%	0.5	A	ATTTG	GTEx v7	PMID:23715323	-	TRUE	FALSE	FALSE	145	0	4	4
ARMC9	Variant	rs6761645	rs6753393 (0.85)	rs6761645	eQTL	HTR2B	ENSG00000135914	cis	72.1	Artery - Aorta	1.3e-09	FDR<5%	0.49	C	G	GTEx v7	PMID:23715323	-	TRUE	FALSE	FALSE	145	0	5	5
ARMC9	Variant	rs6761645	rs2005013 (0.85)	rs6761645	eQTL	HTR2B	ENSG00000135914	cis	77	Artery - Aorta	1.3e-09	FDR<5%	0.49	A	G	GTEx v7	PMID:23715323	-	TRUE	FALSE	FALSE	145	0	4	4
ARMC9	Variant	rs6761645	rs62197333 (0.85)	rs6761645	eQTL	HTR2B	ENSG00000135914	cis	95.2	Artery - Aorta	1.7e-09	FDR<5%	0.49	C	G	GTEx v7	PMID:23715323	-	TRUE	FALSE	FALSE	145	0	4	4
ARMC9	Variant	rs6761645	rs7601741 (0.85)	rs6761645	eQTL	HTR2B	ENSG00000135914	cis	72.5	Artery - Aorta	2.2e-09	FDR<5%	0.49	T	C	GTEx v7	PMID:23715323	-	TRUE	FALSE	FALSE	145	0	5	6
ARMC9	Variant	rs6761645	rs10187005 (0.85)	rs6761645	eQTL	HTR2B	ENSG00000135914	cis	88.1	Artery - Aorta	2.3e-09	FDR<5%	0.48	T	C	GTEx v7	PMID:23715323	-	TRUE	FALSE	FALSE	145	0	4	4
ARMC9	Variant	rs6761645	rs10181630 (0.82)	rs6761645	eQTL	HTR2B	ENSG00000135914	cis	101.9	Artery - Aorta	2.7e-09	FDR<5%	0.49	T	C	GTEx v7	PMID:23715323	-	TRUE	FALSE	FALSE	145	0	4	4
ARMC9	Variant	rs6761645	rs12478898 (0.85)	rs6761645	eQTL	HTR2B	ENSG00000135914	cis	93.7	Artery - Aorta	3.5e-09	FDR<5%	0.49	G	A	GTEx v7	PMID:23715323	-	TRUE	FALSE	FALSE	145	0	4	4
ARMC9	Variant	rs6761645	rs16827879 (0.82)	rs6761645	eQTL	HTR2B	ENSG00000135914	cis	102.5	Artery - Aorta	3.7e-09	FDR<5%	0.49	T	C	GTEx v7	PMID:23715323	-	TRUE	FALSE	FALSE	145	0	4	4
ARMC9	Variant	rs6761645	rs5018532 (0.85)	rs6761645	eQTL	HTR2B	ENSG00000135914	cis	87.2	Artery - Aorta	4.5e-09	FDR<5%	0.48	G	A	GTEx v7	PMID:23715323	-	TRUE	FALSE	FALSE	145	0	4	5
ARMC9	Variant	rs6761645	rs16827863 (0.85)	rs6761645	eQTL	HTR2B	ENSG00000135914	cis	87.8	Artery - Aorta	4.5e-09	FDR<5%	0.48	C	T	GTEx v7	PMID:23715323	-	TRUE	FALSE	FALSE	145	0	4	4
ARMC9	Variant	rs6761645	rs58067379 (0.85)	rs6761645	eQTL	HTR2B	ENSG00000135914	cis	98.5	Artery - Aorta	4.5e-09	FDR<5%	0.48	T	A	GTEx v7	PMID:23715323	-	TRUE	FALSE	FALSE	145	0	4	4
ARMC9	Variant	rs6761645	rs139337150 (0.85)	rs6761645	eQTL	HTR2B	ENSG00000135914	cis	92.9	Artery - Aorta	7.5e-09	FDR<5%	0.47	C	CTTGT	GTEx v7	PMID:23715323	-	TRUE	FALSE	FALSE	145	0	4	4
ARMC9	Variant	rs6761645	rs10202295 (0.84)	rs6761645	eQTL	HTR2B	ENSG00000135914	cis	94.6	Artery - Aorta	8.4e-09	FDR<5%	0.47	G	T	GTEx v7	PMID:23715323	-	TRUE	FALSE	FALSE	145	0	4	4
ARMC9	Variant	rs6761645	rs7598728 (0.85)	rs6761645	eQTL	HTR2B	ENSG00000135914	cis	96.2	Artery - Aorta	8.4e-09	FDR<5%	0.47	T	C	GTEx v7	PMID:23715323	-	TRUE	FALSE	FALSE	145	0	4	4
ARMC9	Variant	rs6761645	rs9750018 (0.85)	rs6761645	eQTL	HTR2B	ENSG00000135914	cis	95.5	Artery - Aorta	1.2e-08	FDR<5%	0.47	G	A	GTEx v7	PMID:23715323	-	TRUE	FALSE	FALSE	145	0	4	4
ARMC9	Variant	rs6761645	rs16827879 (0.82)	rs6761645	eQTL	HTR2B	ENSG00000135914	cis	102.5	Esophagus - Gastroesophageal junction	1.5e-08	FDR<5%	0.51	T	C	GTEx v7	PMID:23715323	-	TRUE	FALSE	FALSE	293	0	4	4
ARMC9	Variant	rs6761645	rs10202295 (0.84)	rs6761645	eQTL	HTR2B	ENSG00000135914	cis	94.6	Esophagus - Gastroesophageal junction	1.6e-08	FDR<5%	0.5	G	T	GTEx v7	PMID:23715323	-	TRUE	FALSE	FALSE	293	0	4	4
ARMC9	Variant	rs6761645	rs10181630 (0.82)	rs6761645	eQTL	HTR2B	ENSG00000135914	cis	101.9	Esophagus - Gastroesophageal junction	1.9e-08	FDR<5%	0.51	T	C	GTEx v7	PMID:23715323	-	TRUE	FALSE	FALSE	293	0	4	4
ARMC9	Variant	rs6761645	rs6753393 (0.85)	rs6761645	eQTL	HTR2B	ENSG00000135914	cis	72.1	Esophagus - Gastroesophageal junction	3e-08	FDR<5%	0.5	C	G	GTEx v7	PMID:23715323	-	TRUE	FALSE	FALSE	293	0	5	5
ARMC9	Variant	rs6761645	rs12478898 (0.85)	rs6761645	eQTL	HTR2B	ENSG00000135914	cis	93.7	Esophagus - Gastroesophageal junction	4e-08	FDR<5%	0.5	G	A	GTEx v7	PMID:23715323	-	TRUE	FALSE	FALSE	293	0	4	4
ARMC9	Variant	rs6761645	rs5018532 (0.85)	rs6761645	eQTL	HTR2B	ENSG00000135914	cis	87.2	Esophagus - Gastroesophageal junction	5e-08	FDR<5%	0.48	G	A	GTEx v7	PMID:23715323	-	TRUE	FALSE	FALSE	293	0	4	5
ARMC9	Variant	rs6761645	rs16827863 (0.85)	rs6761645	eQTL	HTR2B	ENSG00000135914	cis	87.8	Esophagus - Gastroesophageal junction	5e-08	FDR<5%	0.48	C	T	GTEx v7	PMID:23715323	-	TRUE	FALSE	FALSE	293	0	4	4
ARMC9	Variant	rs6761645	rs62197333 (0.85)	rs6761645	eQTL	HTR2B	ENSG00000135914	cis	95.2	Esophagus - Gastroesophageal junction	5e-08	FDR<5%	0.48	C	G	GTEx v7	PMID:23715323	-	TRUE	FALSE	FALSE	293	0	4	4
ARMC9	Variant	rs6761645	rs58067379 (0.85)	rs6761645	eQTL	HTR2B	ENSG00000135914	cis	98.5	Esophagus - Gastroesophageal junction	5e-08	FDR<5%	0.48	T	A	GTEx v7	PMID:23715323	-	TRUE	FALSE	FALSE	293	0	4	4
ARMC9	Variant	rs6761645	rs113415095 (0.85)	rs6761645	eQTL	HTR2B	ENSG00000135914	cis	75.6	Esophagus - Gastroesophageal junction	6.9e-08	FDR<5%	0.49	AAACAACAAC	A	GTEx v7	PMID:23715323	-	TRUE	FALSE	FALSE	293	0	4	4
ARMC9	Variant	rs6761645	rs60953838 (0.85)	rs6761645	eQTL	HTR2B	ENSG00000135914	cis	76	Esophagus - Gastroesophageal junction	6.9e-08	FDR<5%	0.49	C	G	GTEx v7	PMID:23715323	-	TRUE	FALSE	FALSE	293	0	4	4
ARMC9	Variant	rs6761645	rs112353881 (0.85)	rs6761645	eQTL	HTR2B	ENSG00000135914	cis	83	Esophagus - Gastroesophageal junction	6.9e-08	FDR<5%	0.49	A	ATTTG	GTEx v7	PMID:23715323	-	TRUE	FALSE	FALSE	293	0	4	4
ARMC9	Variant	rs6761645	rs13431424 (0.85)	rs6761645	eQTL	HTR2B	ENSG00000135914	cis	70.7	Esophagus - Gastroesophageal junction	7.2e-08	FDR<5%	0.48	A	G	GTEx v7	PMID:23715323	-	TRUE	FALSE	FALSE	293	0	4	4
ARMC9	Variant	rs6761645	rs13423632 (0.85)	rs6761645	eQTL	HTR2B	ENSG00000135914	cis	89.3	Esophagus - Gastroesophageal junction	7.2e-08	FDR<5%	0.48	C	T	GTEx v7	PMID:23715323	-	TRUE	FALSE	FALSE	293	0	4	4
ARMC9	Variant	rs6761645	rs7598728 (0.85)	rs6761645	eQTL	HTR2B	ENSG00000135914	cis	96.2	Esophagus - Gastroesophageal junction	7.9e-08	FDR<5%	0.49	T	C	GTEx v7	PMID:23715323	-	TRUE	FALSE	FALSE	293	0	4	4
ARMC9	Variant	rs6761645	rs6738687 (0.82)	rs6761645	eQTL	HTR2B	ENSG00000135914	cis	63.3	Artery - Aorta	8.4e-08	FDR<5%	0.43	A	G	GTEx v7	PMID:23715323	-	TRUE	FALSE	FALSE	145	0	5	5
ARMC9	Variant	rs6761645	rs62197323 (0.85)	rs6761645	eQTL	HTR2B	ENSG00000135914	cis	73.9	Esophagus - Gastroesophageal junction	1e-07	FDR<5%	0.48	G	A	GTEx v7	PMID:23715323	-	TRUE	FALSE	FALSE	293	0	4	4
ARMC9	Variant	rs6761645	rs11558174 (0.85)	rs6761645	eQTL	HTR2B	ENSG00000135914	cis	83.1	Esophagus - Gastroesophageal junction	1.2e-07	FDR<5%	0.48	C	T	GTEx v7	PMID:23715323	-	TRUE	FALSE	FALSE	293	0	4	4
ARMC9	Variant	rs6761645	rs7601741 (0.85)	rs6761645	eQTL	HTR2B	ENSG00000135914	cis	72.5	Esophagus - Gastroesophageal junction	1.4e-07	FDR<5%	0.47	T	C	GTEx v7	PMID:23715323	-	TRUE	FALSE	FALSE	293	0	5	6
ARMC9	Variant	rs6761645	rs139337150 (0.85)	rs6761645	eQTL	HTR2B	ENSG00000135914	cis	92.9	Esophagus - Gastroesophageal junction	1.5e-07	FDR<5%	0.47	C	CTTGT	GTEx v7	PMID:23715323	-	TRUE	FALSE	FALSE	293	0	4	4
ARMC9	Variant	rs6761645	rs9750018 (0.85)	rs6761645	eQTL	HTR2B	ENSG00000135914	cis	95.5	Esophagus - Gastroesophageal junction	1.6e-07	FDR<5%	0.49	G	A	GTEx v7	PMID:23715323	-	TRUE	FALSE	FALSE	293	0	4	4
ARMC9	Variant	rs6761645	rs12465438 (0.85)	rs6761645	eQTL	HTR2B	ENSG00000135914	cis	83.3	Esophagus - Gastroesophageal junction	1.8e-07	FDR<5%	0.48	A	G	GTEx v7	PMID:23715323	-	TRUE	FALSE	FALSE	293	0	4	4
ARMC9	Variant	rs6761645	rs6753393 (0.85)	rs6761645	eQTL	HTR2B	ENSG00000135914	cis	72.1	Heart - Atrial appendage	2e-07	FDR<5%	-0.35	C	G	GTEx v7	PMID:23715323	-	TRUE	FALSE	FALSE	203	0	5	5
ARMC9	Variant	rs6761645	rs4637098 (0.85)	rs6761645	eQTL	HTR2B	ENSG00000135914	cis	85.7	Esophagus - Gastroesophageal junction	2.1e-07	FDR<5%	0.46	T	C	GTEx v7	PMID:23715323	-	TRUE	FALSE	FALSE	293	0	4	4
ARMC9	Variant	rs6761645	rs10181630 (0.82)	rs6761645	eQTL	HTR2B	ENSG00000135914	cis	101.9	Heart - Atrial appendage	2.1e-07	FDR<5%	-0.35	T	C	GTEx v7	PMID:23715323	-	TRUE	FALSE	FALSE	203	0	4	4
ARMC9	Variant	rs6761645	rs78839329 (0.85)	rs6761645	eQTL	HTR2B	ENSG00000135914	cis	75.6	Esophagus - Gastroesophageal junction	2.2e-07	FDR<5%	0.47	G	A	GTEx v7	PMID:23715323	-	TRUE	FALSE	FALSE	293	0	4	4
ARMC9	Variant	rs6761645	rs7571479 (0.85)	rs6761645	eQTL	HTR2B	ENSG00000135914	cis	78.7	Esophagus - Gastroesophageal junction	2.2e-07	FDR<5%	0.47	T	C	GTEx v7	PMID:23715323	-	TRUE	FALSE	FALSE	293	0	5	5
ARMC9	Variant	rs6761645	rs16827879 (0.82)	rs6761645	eQTL	HTR2B	ENSG00000135914	cis	102.5	Heart - Atrial appendage	2.6e-07	FDR<5%	-0.35	T	C	GTEx v7	PMID:23715323	-	TRUE	FALSE	FALSE	203	0	4	4
ARMC9	Variant	rs6761645	rs5018532 (0.85)	rs6761645	eQTL	HTR2B	ENSG00000135914	cis	87.2	Heart - Atrial appendage	2.8e-07	FDR<5%	-0.34	G	A	GTEx v7	PMID:23715323	-	TRUE	FALSE	FALSE	203	0	4	5
ARMC9	Variant	rs6761645	rs16827863 (0.85)	rs6761645	eQTL	HTR2B	ENSG00000135914	cis	87.8	Heart - Atrial appendage	2.8e-07	FDR<5%	-0.34	C	T	GTEx v7	PMID:23715323	-	TRUE	FALSE	FALSE	203	0	4	4
ARMC9	Variant	rs6761645	rs58067379 (0.85)	rs6761645	eQTL	HTR2B	ENSG00000135914	cis	98.5	Heart - Atrial appendage	2.8e-07	FDR<5%	-0.34	T	A	GTEx v7	PMID:23715323	-	TRUE	FALSE	FALSE	203	0	4	4
ARMC9	Variant	rs6761645	rs12478335 (0.85)	rs6761645	eQTL	HTR2B	ENSG00000135914	cis	75.1	Esophagus - Gastroesophageal junction	2.9e-07	FDR<5%	0.46	A	C	GTEx v7	PMID:23715323	-	TRUE	FALSE	FALSE	293	0	4	4
ARMC9	Variant	rs6761645	rs10202295 (0.84)	rs6761645	eQTL	HTR2B	ENSG00000135914	cis	94.6	Heart - Atrial appendage	2.9e-07	FDR<5%	-0.35	G	T	GTEx v7	PMID:23715323	-	TRUE	FALSE	FALSE	203	0	4	4
ARMC9	Variant	rs6761645	rs112353881 (0.85)	rs6761645	eQTL	HTR2B	ENSG00000135914	cis	83	Heart - Atrial appendage	3e-07	FDR<5%	-0.34	A	ATTTG	GTEx v7	PMID:23715323	-	TRUE	FALSE	FALSE	203	0	4	4
ARMC9	Variant	rs6761645	rs3731775 (0.85)	rs6761645	eQTL	HTR2B	ENSG00000135914	cis	73.7	Esophagus - Gastroesophageal junction	3.1e-07	FDR<5%	0.47	A	G	GTEx v7	PMID:23715323	-	TRUE	FALSE	FALSE	293	0	4	5
ARMC9	Variant	rs6761645	rs57199832 (0.85)	rs6761645	eQTL	HTR2B	ENSG00000135914	cis	79.3	Esophagus - Gastroesophageal junction	3.1e-07	FDR<5%	0.47	G	T	GTEx v7	PMID:23715323	-	TRUE	FALSE	FALSE	293	0	4	4
ARMC9	Variant	rs6761645	rs7598728 (0.85)	rs6761645	eQTL	HTR2B	ENSG00000135914	cis	96.2	Heart - Atrial appendage	3.1e-07	FDR<5%	-0.35	T	C	GTEx v7	PMID:23715323	-	TRUE	FALSE	FALSE	203	0	4	4
ARMC9	Variant	rs6761645	rs7601741 (0.85)	rs6761645	eQTL	HTR2B	ENSG00000135914	cis	72.5	Heart - Atrial appendage	3.2e-07	FDR<5%	-0.34	T	C	GTEx v7	PMID:23715323	-	TRUE	FALSE	FALSE	203	0	5	6
ARMC9	Variant	rs6761645	rs58383275 (0.85)	rs6761645	eQTL	HTR2B	ENSG00000135914	cis	74.1	Esophagus - Gastroesophageal junction	3.3e-07	FDR<5%	0.46	C	T	GTEx v7	PMID:23715323	-	TRUE	FALSE	FALSE	293	0	4	4
ARMC9	Variant	rs6761645	rs28678038 (0.85)	rs6761645	eQTL	HTR2B	ENSG00000135914	cis	74.2	Esophagus - Gastroesophageal junction	3.3e-07	FDR<5%	0.46	T	A	GTEx v7	PMID:23715323	-	TRUE	FALSE	FALSE	293	0	4	4
ARMC9	Variant	rs6761645	rs12478520 (0.85)	rs6761645	eQTL	HTR2B	ENSG00000135914	cis	75.5	Esophagus - Gastroesophageal junction	3.3e-07	FDR<5%	0.46	A	G	GTEx v7	PMID:23715323	-	TRUE	FALSE	FALSE	293	0	4	4
ARMC9	Variant	rs6761645	rs12465477 (0.85)	rs6761645	eQTL	HTR2B	ENSG00000135914	cis	83.5	Esophagus - Gastroesophageal junction	3.3e-07	FDR<5%	0.46	A	G	GTEx v7	PMID:23715323	-	TRUE	FALSE	FALSE	293	0	4	4
ARMC9	Variant	rs6761645	rs113415095 (0.85)	rs6761645	eQTL	HTR2B	ENSG00000135914	cis	75.6	Heart - Atrial appendage	3.5e-07	FDR<5%	-0.34	AAACAACAAC	A	GTEx v7	PMID:23715323	-	TRUE	FALSE	FALSE	203	0	4	4
ARMC9	Variant	rs6761645	rs60953838 (0.85)	rs6761645	eQTL	HTR2B	ENSG00000135914	cis	76	Heart - Atrial appendage	3.5e-07	FDR<5%	-0.34	C	G	GTEx v7	PMID:23715323	-	TRUE	FALSE	FALSE	203	0	4	4
ARMC9	Variant	rs6761645	rs62197323 (0.85)	rs6761645	eQTL	HTR2B	ENSG00000135914	cis	73.9	Heart - Atrial appendage	3.7e-07	FDR<5%	-0.35	G	A	GTEx v7	PMID:23715323	-	TRUE	FALSE	FALSE	203	0	4	4
ARMC9	Variant	rs6761645	rs2005013 (0.85)	rs6761645	eQTL	HTR2B	ENSG00000135914	cis	77	Esophagus - Gastroesophageal junction	3.9e-07	FDR<5%	0.46	A	G	GTEx v7	PMID:23715323	-	TRUE	FALSE	FALSE	293	0	4	4
ARMC9	Variant	rs6761645	rs139337150 (0.85)	rs6761645	eQTL	HTR2B	ENSG00000135914	cis	92.9	Heart - Atrial appendage	3.9e-07	FDR<5%	-0.35	C	CTTGT	GTEx v7	PMID:23715323	-	TRUE	FALSE	FALSE	203	0	4	4
ARMC9	Variant	rs6761645	rs732079 (0.85)	rs6761645	eQTL	HTR2B	ENSG00000135914	cis	84.6	Esophagus - Gastroesophageal junction	4e-07	FDR<5%	0.45	G	C	GTEx v7	PMID:23715323	-	TRUE	FALSE	FALSE	293	0	4	4
ARMC9	Variant	rs6761645	rs10187005 (0.85)	rs6761645	eQTL	HTR2B	ENSG00000135914	cis	88.1	Esophagus - Gastroesophageal junction	4.3e-07	FDR<5%	0.46	T	C	GTEx v7	PMID:23715323	-	TRUE	FALSE	FALSE	293	0	4	4
ARMC9	Variant	rs6761645	rs9750018 (0.85)	rs6761645	eQTL	HTR2B	ENSG00000135914	cis	95.5	Heart - Atrial appendage	4.4e-07	FDR<5%	-0.35	G	A	GTEx v7	PMID:23715323	-	TRUE	FALSE	FALSE	203	0	4	4
ARMC9	Variant	rs6761645	rs6738687 (0.82)	rs6761645	eQTL	HTR2B	ENSG00000135914	cis	63.3	Esophagus - Gastroesophageal junction	4.6e-07	FDR<5%	0.43	A	G	GTEx v7	PMID:23715323	-	TRUE	FALSE	FALSE	293	0	5	5
ARMC9	Variant	rs6761645	rs7565313 (0.99)	rs6761645	eQTL	HTR2B	ENSG00000135914	cis	64.7	Esophagus - Gastroesophageal junction	5.2e-07	FDR<5%	0.47	G	A	GTEx v7	PMID:23715323	-	TRUE	FALSE	FALSE	293	2	6	6
ARMC9	Variant	rs6761645	-	rs6761645	eQTL	HTR2B	ENSG00000135914	cis	65.3	Esophagus - Gastroesophageal junction	5.5e-07	FDR<5%	0.47	A	T	GTEx v7	PMID:23715323	-	TRUE	FALSE	FALSE	293	0	5	5
ARMC9	Variant	rs6761645	rs55748426 (1)	rs6761645	eQTL	HTR2B	ENSG00000135914	cis	65.1	Esophagus - Gastroesophageal junction	5.5e-07	FDR<5%	0.47	C	G	GTEx v7	PMID:23715323	-	TRUE	FALSE	FALSE	293	0	4	4
ARMC9	Variant	rs6761645	rs6749936 (1)	rs6761645	eQTL	HTR2B	ENSG00000135914	cis	65.9	Esophagus - Gastroesophageal junction	5.5e-07	FDR<5%	0.47	T	C	GTEx v7	PMID:23715323	-	TRUE	FALSE	FALSE	293	0	5	5
ARMC9	Variant	rs6761645	rs62197333 (0.85)	rs6761645	eQTL	HTR2B	ENSG00000135914	cis	95.2	Heart - Atrial appendage	5.7e-07	FDR<5%	-0.34	C	G	GTEx v7	PMID:23715323	-	TRUE	FALSE	FALSE	203	0	4	4
ARMC9	Variant	rs6761645	rs11558174 (0.85)	rs6761645	eQTL	HTR2B	ENSG00000135914	cis	83.1	Heart - Atrial appendage	6.2e-07	FDR<5%	-0.34	C	T	GTEx v7	PMID:23715323	-	TRUE	FALSE	FALSE	203	0	4	4
ARMC9	Variant	rs6761645	rs13423632 (0.85)	rs6761645	eQTL	HTR2B	ENSG00000135914	cis	89.3	Heart - Atrial appendage	6.5e-07	FDR<5%	-0.34	C	T	GTEx v7	PMID:23715323	-	TRUE	FALSE	FALSE	203	0	4	4
ARMC9	Variant	rs6761645	rs13431424 (0.85)	rs6761645	eQTL	HTR2B	ENSG00000135914	cis	70.7	Heart - Atrial appendage	9.3e-07	FDR<5%	-0.33	A	G	GTEx v7	PMID:23715323	-	TRUE	FALSE	FALSE	203	0	4	4
ARMC9	Variant	rs6761645	rs12465438 (0.85)	rs6761645	eQTL	HTR2B	ENSG00000135914	cis	83.3	Heart - Atrial appendage	9.6e-07	FDR<5%	-0.33	A	G	GTEx v7	PMID:23715323	-	TRUE	FALSE	FALSE	203	0	4	4
ARMC9	Variant	rs6761645	rs12465477 (0.85)	rs6761645	eQTL	HTR2B	ENSG00000135914	cis	83.5	Heart - Atrial appendage	9.9e-07	FDR<5%	-0.33	A	G	GTEx v7	PMID:23715323	-	TRUE	FALSE	FALSE	203	0	4	4
ARMC9	Variant	rs6761645	rs4637098 (0.85)	rs6761645	eQTL	HTR2B	ENSG00000135914	cis	85.7	Heart - Atrial appendage	1.1e-06	FDR<5%	-0.33	T	C	GTEx v7	PMID:23715323	-	TRUE	FALSE	FALSE	203	0	4	4
ARMC9	Variant	rs6761645	rs12478898 (0.85)	rs6761645	eQTL	HTR2B	ENSG00000135914	cis	93.7	Heart - Atrial appendage	1.2e-06	FDR<5%	-0.33	G	A	GTEx v7	PMID:23715323	-	TRUE	FALSE	FALSE	203	0	4	4
ARMC9	Variant	rs6761645	rs3731775 (0.85)	rs6761645	eQTL	HTR2B	ENSG00000135914	cis	73.7	Heart - Atrial appendage	1.3e-06	FDR<5%	-0.33	A	G	GTEx v7	PMID:23715323	-	TRUE	FALSE	FALSE	203	0	4	5
ARMC9	Variant	rs6761645	rs57199832 (0.85)	rs6761645	eQTL	HTR2B	ENSG00000135914	cis	79.3	Heart - Atrial appendage	1.3e-06	FDR<5%	-0.33	G	T	GTEx v7	PMID:23715323	-	TRUE	FALSE	FALSE	203	0	4	4
ARMC9	Variant	rs6761645	rs7571479 (0.85)	rs6761645	eQTL	HTR2B	ENSG00000135914	cis	78.7	Heart - Atrial appendage	1.5e-06	FDR<5%	-0.32	T	C	GTEx v7	PMID:23715323	-	TRUE	FALSE	FALSE	203	0	5	5
ARMC9	Variant	rs6761645	rs732079 (0.85)	rs6761645	eQTL	HTR2B	ENSG00000135914	cis	84.6	Heart - Atrial appendage	1.8e-06	FDR<5%	-0.32	G	C	GTEx v7	PMID:23715323	-	TRUE	FALSE	FALSE	203	0	4	4
ARMC9	Variant	rs6761645	rs2005013 (0.85)	rs6761645	eQTL	HTR2B	ENSG00000135914	cis	77	Heart - Atrial appendage	2.1e-06	FDR<5%	-0.32	A	G	GTEx v7	PMID:23715323	-	TRUE	FALSE	FALSE	203	0	4	4
ARMC9	Variant	rs6761645	rs58383275 (0.85)	rs6761645	eQTL	HTR2B	ENSG00000135914	cis	74.1	Heart - Atrial appendage	2.2e-06	FDR<5%	-0.32	C	T	GTEx v7	PMID:23715323	-	TRUE	FALSE	FALSE	203	0	4	4
ARMC9	Variant	rs6761645	rs28678038 (0.85)	rs6761645	eQTL	HTR2B	ENSG00000135914	cis	74.2	Heart - Atrial appendage	2.2e-06	FDR<5%	-0.32	T	A	GTEx v7	PMID:23715323	-	TRUE	FALSE	FALSE	203	0	4	4
ARMC9	Variant	rs6761645	rs12478335 (0.85)	rs6761645	eQTL	HTR2B	ENSG00000135914	cis	75.1	Heart - Atrial appendage	2.2e-06	FDR<5%	-0.32	A	C	GTEx v7	PMID:23715323	-	TRUE	FALSE	FALSE	203	0	4	4
ARMC9	Variant	rs6761645	rs12478520 (0.85)	rs6761645	eQTL	HTR2B	ENSG00000135914	cis	75.5	Heart - Atrial appendage	2.2e-06	FDR<5%	-0.32	A	G	GTEx v7	PMID:23715323	-	TRUE	FALSE	FALSE	203	0	4	4
ARMC9	Variant	rs6761645	rs6738687 (0.82)	rs6761645	eQTL	HTR2B	ENSG00000135914	cis	63.3	Heart - Atrial appendage	2.5e-06	FDR<5%	-0.32	A	G	GTEx v7	PMID:23715323	-	TRUE	FALSE	FALSE	203	0	5	5
ARMC9	Variant	rs6761645	rs10187005 (0.85)	rs6761645	eQTL	HTR2B	ENSG00000135914	cis	88.1	Heart - Atrial appendage	2.5e-06	FDR<5%	-0.32	T	C	GTEx v7	PMID:23715323	-	TRUE	FALSE	FALSE	203	0	4	4
ARMC9	Variant	rs6761645	rs78839329 (0.85)	rs6761645	eQTL	HTR2B	ENSG00000135914	cis	75.6	Heart - Atrial appendage	2.6e-06	FDR<5%	-0.32	G	A	GTEx v7	PMID:23715323	-	TRUE	FALSE	FALSE	203	0	4	4
ARMC9	Variant	rs6761645	rs7565313 (0.99)	rs6761645	eQTL	HTR2B	ENSG00000135914	cis	64.7	Artery - Tibial	2e-05	FDR<5%	0.22	G	A	GTEx v7	PMID:23715323	-	TRUE	FALSE	TRUE	59	2	6	6
ARMC9	Variant	rs6761645	rs7565313 (0.99)	rs6761645	eQTL	HTR2B	ENSG00000135914	cis	64.7	Lung	2.5e-05	FDR<5%	0.27	G	A	GTEx v7	PMID:23715323	-	TRUE	FALSE	FALSE	12	2	6	6
ARMC9	Variant	rs6761645	-	rs6761645	eQTL	HTR2B	ENSG00000135914	cis	65.3	Lung	2.8e-05	FDR<5%	0.27	A	T	GTEx v7	PMID:23715323	-	TRUE	FALSE	FALSE	12	0	5	5
ARMC9	Variant	rs6761645	-	rs6761645	eQTL	HTR2B	ENSG00000135914	cis	65.3	Artery - Tibial	3.1e-05	FDR<5%	0.22	A	T	GTEx v7	PMID:23715323	-	TRUE	FALSE	FALSE	59	0	5	5
ARMC9	Variant	rs6761645	rs55748426 (1)	rs6761645	eQTL	HTR2B	ENSG00000135914	cis	65.1	Artery - Tibial	3.1e-05	FDR<5%	0.22	C	G	GTEx v7	PMID:23715323	-	TRUE	FALSE	FALSE	59	0	4	4
ARMC9	Variant	rs6761645	rs6749936 (1)	rs6761645	eQTL	HTR2B	ENSG00000135914	cis	65.9	Artery - Tibial	3.1e-05	FDR<5%	0.22	T	C	GTEx v7	PMID:23715323	-	TRUE	FALSE	FALSE	59	0	5	5
ARMC9	Variant	rs6761645	rs6749936 (1)	rs6761645	eQTL	HTR2B	ENSG00000135914	cis	65.9	Lung	3.2e-05	FDR<5%	0.27	T	C	GTEx v7	PMID:23715323	-	TRUE	FALSE	FALSE	12	0	5	5
ARMC9	Variant	rs6761645	rs7571479 (0.85)	rs6761645	eQTL	HTR2B	ENSG00000135914	cis	78.7	Lung	3.3e-05	FDR<5%	0.26	T	C	GTEx v7	PMID:23715323	-	TRUE	FALSE	FALSE	12	0	5	5
ARMC9	Variant	rs6761645	rs6753393 (0.85)	rs6761645	eQTL	HTR2B	ENSG00000135914	cis	72.1	Thyroid	3.8e-05	FDR<5%	-0.23	C	G	GTEx v7	PMID:23715323	-	TRUE	FALSE	FALSE	285	0	5	5
ARMC9	Variant	rs6761645	rs7601741 (0.85)	rs6761645	eQTL	HTR2B	ENSG00000135914	cis	72.5	Thyroid	4.8e-05	FDR<5%	-0.23	T	C	GTEx v7	PMID:23715323	-	TRUE	FALSE	FALSE	285	0	5	6
ARMC9	Variant	rs6761645	rs7601741 (0.85)	rs6761645	eQTL	HTR2B	ENSG00000135914	cis	72.5	Brain - Parietal lobe	0.0096	FWER<5%	-	-	-	ScanDB	PMID:19933162	-	FALSE	FALSE	TRUE	31	0	5	6
ARMC9	Variant	rs6761645	rs3731775 (0.85)	rs6761645	eQTL	HTR2B	ENSG00000135914	cis	73.7	Brain - Parietal lobe	0.0097	FWER<5%	-	-	-	ScanDB	PMID:19933162	-	FALSE	FALSE	FALSE	31	0	4	5
ARMC9	Variant	rs6761645	rs5018532 (0.85)	rs6761645	eQTL	HTR2B	ENSG00000135914	cis	87.2	Brain - Parietal lobe	0.01	FWER<5%	-	-	-	ScanDB	PMID:19933162	-	FALSE	FALSE	FALSE	31	0	4	5
ARMC9	Variant	rs6761645	-	rs6761645	eQTL	ITM2C	ENSG00000135916	cis	311.2	Cells - Monocytes	0.00064	FDR<5%	-0.07	T	A	The Cardiogenics Project	PMID:23382694	-	TRUE	FALSE	FALSE	254	0	1	1
ARMC9	Variant	rs6761645	rs6749936 (1)	rs6761645	eQTL	ITM2C	ENSG00000135916	cis	311.7	Cells - Monocytes	0.00071	FDR<5%	-0.07	C	T	The Cardiogenics Project	PMID:23382694	-	TRUE	FALSE	FALSE	254	0	1	1
ARMC9	Variant	rs6761645	rs55748426 (1)	rs6761645	eQTL	ITM2C	ENSG00000135916	cis	310.9	Cells - Monocytes	0.00072	FDR<5%	-0.07	G	C	The Cardiogenics Project	PMID:23382694	-	TRUE	FALSE	FALSE	254	0	1	1
ARMC9	Variant	rs6761645	rs7565313 (0.99)	rs6761645	eQTL	ITM2C	ENSG00000135916	cis	310.6	Cells - Monocytes	0.00073	FDR<5%	-0.07	A	G	The Cardiogenics Project	PMID:23382694	-	TRUE	FALSE	FALSE	254	0	1	1
ARMC9	Variant	rs6761645	rs5018532 (0.85)	rs6761645	eQTL	LONRF1	ENSG00000154359	trans	-	Liver	1.4e-06	FWER<5%	-	-	-	ScanDB	PMID:19933162	-	FALSE	FALSE	FALSE	24	0	0	1
ARMC9	Variant	rs6761645	rs6738687 (0.82)	rs6761645	eQTL	PSMD1	ENSG00000173692	cis	15.6	Muscle skeletal	2.3e-05	FDR<5%	-0.09	A	G	GTEx v7	PMID:23715323	-	TRUE	FALSE	FALSE	152	0	2	2
ARMC9	Variant	rs6761645	rs58383275 (0.85)	rs6761645	eQTL	PSMD1	ENSG00000173692	cis	26.4	Cells - Monocytes	2.8e-05	FDR<5%	-0.05	T	C	The Cardiogenics Project	PMID:23382694	-	TRUE	FALSE	FALSE	253	0	1	1
ARMC9	Variant	rs6761645	rs13431424 (0.85)	rs6761645	eQTL	PSMD1	ENSG00000173692	cis	23	Cells - Monocytes	2.9e-05	FDR<5%	-0.04	G	A	The Cardiogenics Project	PMID:23382694	-	TRUE	FALSE	FALSE	253	0	1	1
ARMC9	Variant	rs6761645	rs57199832 (0.85)	rs6761645	eQTL	PSMD1	ENSG00000173692	cis	31.5	Muscle skeletal	3.8e-05	FDR<5%	-0.09	G	T	GTEx v7	PMID:23715323	-	TRUE	FALSE	FALSE	152	0	2	2
ARMC9	Variant	rs6761645	rs6753393 (0.85)	rs6761645	eQTL	PSMD1	ENSG00000173692	cis	24.4	Cells - Monocytes	3.9e-05	FDR<5%	-0.04	G	C	The Cardiogenics Project	PMID:23382694	-	TRUE	FALSE	FALSE	253	0	1	1
ARMC9	Variant	rs6761645	rs7601741 (0.85)	rs6761645	eQTL	PSMD1	ENSG00000173692	cis	24.8	Cells - Monocytes	3.9e-05	FDR<5%	-0.04	C	T	The Cardiogenics Project	PMID:23382694	-	TRUE	FALSE	FALSE	253	0	1	1
ARMC9	Variant	rs6761645	rs62197323 (0.85)	rs6761645	eQTL	PSMD1	ENSG00000173692	cis	26.2	Cells - Monocytes	4.4e-05	FDR<5%	-0.04	A	G	The Cardiogenics Project	PMID:23382694	-	TRUE	FALSE	FALSE	253	0	1	1
ARMC9	Variant	rs6761645	rs3731775 (0.85)	rs6761645	eQTL	PSMD1	ENSG00000173692	cis	26	Cells - Monocytes	4.5e-05	FDR<5%	-0.04	G	A	The Cardiogenics Project	PMID:23382694	-	TRUE	FALSE	FALSE	253	0	1	1
ARMC9	Variant	rs6761645	rs9750018 (0.85)	rs6761645	eQTL	PSMD1	ENSG00000173692	cis	47.8	Cells - Monocytes	4.5e-05	FDR<5%	-0.04	A	G	The Cardiogenics Project	PMID:23382694	-	TRUE	FALSE	FALSE	253	0	1	1
ARMC9	Variant	rs6761645	rs10187005 (0.85)	rs6761645	eQTL	PSMD1	ENSG00000173692	cis	40.4	Cells - Monocytes	4.6e-05	FDR<5%	-0.04	C	T	The Cardiogenics Project	PMID:23382694	-	TRUE	FALSE	FALSE	253	0	1	1
ARMC9	Variant	rs6761645	rs28678038 (0.85)	rs6761645	eQTL	PSMD1	ENSG00000173692	cis	26.5	Cells - Monocytes	5e-05	FDR<5%	-0.04	A	T	The Cardiogenics Project	PMID:23382694	-	TRUE	FALSE	FALSE	253	0	1	1
ARMC9	Variant	rs6761645	rs732079 (0.85)	rs6761645	eQTL	PSMD1	ENSG00000173692	cis	36.9	Cells - Monocytes	5e-05	FDR<5%	-0.04	C	G	The Cardiogenics Project	PMID:23382694	-	TRUE	FALSE	FALSE	253	0	1	1
ARMC9	Variant	rs6761645	rs4637098 (0.85)	rs6761645	eQTL	PSMD1	ENSG00000173692	cis	38	Cells - Monocytes	5e-05	FDR<5%	-0.04	C	T	The Cardiogenics Project	PMID:23382694	-	TRUE	FALSE	FALSE	253	0	1	1
ARMC9	Variant	rs6761645	rs1477470 (0.85)	rs6761645	eQTL	PSMD1	ENSG00000173692	cis	39.2	Cells - Monocytes	5e-05	FDR<5%	-0.04	A	C	The Cardiogenics Project	PMID:23382694	-	TRUE	FALSE	FALSE	253	0	1	1
ARMC9	Variant	rs6761645	rs5018532 (0.85)	rs6761645	eQTL	PSMD1	ENSG00000173692	cis	39.5	Cells - Monocytes	5e-05	FDR<5%	-0.04	A	G	The Cardiogenics Project	PMID:23382694	-	TRUE	FALSE	FALSE	253	0	1	1
ARMC9	Variant	rs6761645	rs16827863 (0.85)	rs6761645	eQTL	PSMD1	ENSG00000173692	cis	40.1	Cells - Monocytes	5e-05	FDR<5%	-0.04	T	C	The Cardiogenics Project	PMID:23382694	-	TRUE	FALSE	FALSE	253	0	1	1
ARMC9	Variant	rs6761645	rs13423632 (0.85)	rs6761645	eQTL	PSMD1	ENSG00000173692	cis	41.6	Cells - Monocytes	5e-05	FDR<5%	-0.04	T	C	The Cardiogenics Project	PMID:23382694	-	TRUE	FALSE	FALSE	253	0	1	1
ARMC9	Variant	rs6761645	rs7598728 (0.85)	rs6761645	eQTL	PSMD1	ENSG00000173692	cis	48.5	Cells - Monocytes	5e-05	FDR<5%	-0.04	C	T	The Cardiogenics Project	PMID:23382694	-	TRUE	FALSE	FALSE	253	0	1	1
ARMC9	Variant	rs6761645	rs7571479 (0.85)	rs6761645	eQTL	PSMD1	ENSG00000173692	cis	31	Cells - Monocytes	5.1e-05	FDR<5%	-0.04	C	T	The Cardiogenics Project	PMID:23382694	-	TRUE	FALSE	FALSE	253	0	1	1
ARMC9	Variant	rs6761645	rs11558174 (0.85)	rs6761645	eQTL	PSMD1	ENSG00000173692	cis	35.4	Cells - Monocytes	5.1e-05	FDR<5%	-0.04	T	C	The Cardiogenics Project	PMID:23382694	-	TRUE	FALSE	FALSE	253	0	1	1
ARMC9	Variant	rs6761645	rs12465438 (0.85)	rs6761645	eQTL	PSMD1	ENSG00000173692	cis	35.6	Cells - Monocytes	5.1e-05	FDR<5%	-0.04	G	A	The Cardiogenics Project	PMID:23382694	-	TRUE	FALSE	FALSE	253	0	1	1
ARMC9	Variant	rs6761645	rs12465477 (0.85)	rs6761645	eQTL	PSMD1	ENSG00000173692	cis	35.7	Cells - Monocytes	5.1e-05	FDR<5%	-0.04	G	A	The Cardiogenics Project	PMID:23382694	-	TRUE	FALSE	FALSE	253	0	1	1
ARMC9	Variant	rs6761645	rs10202295 (0.84)	rs6761645	eQTL	PSMD1	ENSG00000173692	cis	46.9	Cells - Monocytes	5.1e-05	FDR<5%	-0.04	T	G	The Cardiogenics Project	PMID:23382694	-	TRUE	FALSE	FALSE	253	0	1	1
ARMC9	Variant	rs6761645	rs62197333 (0.85)	rs6761645	eQTL	PSMD1	ENSG00000173692	cis	47.5	Cells - Monocytes	5.1e-05	FDR<5%	-0.04	G	C	The Cardiogenics Project	PMID:23382694	-	TRUE	FALSE	FALSE	253	0	1	1
ARMC9	Variant	rs6761645	rs12470661 (0.85)	rs6761645	eQTL	PSMD1	ENSG00000173692	cis	22.5	Cells - Monocytes	5.2e-05	FDR<5%	-0.04	A	G	The Cardiogenics Project	PMID:23382694	-	TRUE	FALSE	FALSE	253	0	1	1
ARMC9	Variant	rs6761645	rs12478335 (0.85)	rs6761645	eQTL	PSMD1	ENSG00000173692	cis	27.4	Cells - Monocytes	5.3e-05	FDR<5%	-0.04	C	A	The Cardiogenics Project	PMID:23382694	-	TRUE	FALSE	FALSE	253	0	1	1
ARMC9	Variant	rs6761645	rs78839329 (0.85)	rs6761645	eQTL	PSMD1	ENSG00000173692	cis	27.9	Cells - Monocytes	5.4e-05	FDR<5%	-0.04	A	G	The Cardiogenics Project	PMID:23382694	-	TRUE	FALSE	FALSE	253	0	1	1
ARMC9	Variant	rs6761645	rs2006780 (0.85)	rs6761645	eQTL	PSMD1	ENSG00000173692	cis	29.2	Cells - Monocytes	5.7e-05	FDR<5%	-0.04	T	G	The Cardiogenics Project	PMID:23382694	-	TRUE	FALSE	FALSE	253	0	1	1
ARMC9	Variant	rs6761645	rs2005013 (0.85)	rs6761645	eQTL	PSMD1	ENSG00000173692	cis	29.3	Cells - Monocytes	5.7e-05	FDR<5%	-0.04	G	A	The Cardiogenics Project	PMID:23382694	-	TRUE	FALSE	FALSE	253	0	1	1
ARMC9	Variant	rs6761645	rs6738687 (0.82)	rs6761645	eQTL	PSMD1	ENSG00000173692	cis	15.6	Cells - Monocytes	5.8e-05	FDR<5%	-0.04	G	A	The Cardiogenics Project	PMID:23382694	-	TRUE	FALSE	FALSE	253	0	2	2
ARMC9	Variant	rs6761645	rs10181630 (0.82)	rs6761645	eQTL	PSMD1	ENSG00000173692	cis	54.2	Cells - Monocytes	6e-05	FDR<5%	-0.04	C	T	The Cardiogenics Project	PMID:23382694	-	TRUE	FALSE	FALSE	253	0	1	1
ARMC9	Variant	rs6761645	rs16827879 (0.82)	rs6761645	eQTL	PSMD1	ENSG00000173692	cis	54.8	Cells - Monocytes	6e-05	FDR<5%	-0.04	C	T	The Cardiogenics Project	PMID:23382694	-	TRUE	FALSE	FALSE	253	0	1	1
ARMC9	Variant	rs6761645	rs12478898 (0.85)	rs6761645	eQTL	PSMD1	ENSG00000173692	cis	46	Cells - Monocytes	7.5e-05	FDR<5%	-0.04	A	G	The Cardiogenics Project	PMID:23382694	-	TRUE	FALSE	FALSE	253	0	1	1
ARMC9	Variant	rs6761645	rs57199832 (0.85)	rs6761645	eQTL	PSMD1	ENSG00000173692	cis	31.5	Cells - Monocytes	7.7e-05	FDR<5%	-0.04	T	G	The Cardiogenics Project	PMID:23382694	-	TRUE	FALSE	FALSE	253	0	2	2
ARMC9	Variant	rs6761645	rs58067379 (0.85)	rs6761645	eQTL	PSMD1	ENSG00000173692	cis	50.8	Cells - Monocytes	0.00013	FDR<5%	-0.04	A	T	The Cardiogenics Project	PMID:23382694	-	TRUE	FALSE	FALSE	253	0	1	1
ARMC9	Variant	rs6761645	rs12478520 (0.85)	rs6761645	eQTL	PSMD1	ENSG00000173692	cis	27.8	Cells - Monocytes	0.00014	FDR<5%	-0.04	G	A	The Cardiogenics Project	PMID:23382694	-	TRUE	FALSE	FALSE	253	0	1	1
ARMC9	Variant	rs6761645	-	rs6761645	eQTL	PSMD1	ENSG00000173692	cis	17.6	Cells - Monocytes	0.00022	FDR<5%	-0.04	T	A	The Cardiogenics Project	PMID:23382694	-	TRUE	FALSE	FALSE	253	0	1	1
ARMC9	Variant	rs6761645	rs7565313 (0.99)	rs6761645	eQTL	PSMD1	ENSG00000173692	cis	17	Cells - Monocytes	0.00023	FDR<5%	-0.04	A	G	The Cardiogenics Project	PMID:23382694	-	TRUE	FALSE	FALSE	253	0	1	1
ARMC9	Variant	rs6761645	rs55748426 (1)	rs6761645	eQTL	PSMD1	ENSG00000173692	cis	17.4	Cells - Monocytes	0.00023	FDR<5%	-0.04	G	C	The Cardiogenics Project	PMID:23382694	-	TRUE	FALSE	FALSE	253	0	1	1
ARMC9	Variant	rs6761645	rs6749936 (1)	rs6761645	eQTL	PSMD1	ENSG00000173692	cis	18.1	Cells - Monocytes	0.00025	FDR<5%	-0.04	C	T	The Cardiogenics Project	PMID:23382694	-	TRUE	FALSE	FALSE	253	0	1	1
ARMC9	Variant	rs6761645	rs6738687 (0.82)	rs6761645	eQTL	RP11-223I10.1	ENSG00000261829	cis	135.8	Brain - Cerebellum	2.4e-08	FDR<5%	0.54	A	G	GTEx v7	PMID:23715323	-	TRUE	FALSE	FALSE	178	0	2	2
ARMC9	Variant	rs6761645	rs6753393 (0.85)	rs6761645	eQTL	RP11-223I10.1	ENSG00000261829	cis	144.6	Brain - Cerebellum	2.6e-07	FDR<5%	0.52	C	G	GTEx v7	PMID:23715323	-	TRUE	FALSE	FALSE	178	0	2	2
ARMC9	Variant	rs6761645	rs7601741 (0.85)	rs6761645	eQTL	RP11-223I10.1	ENSG00000261829	cis	145	Brain - Cerebellum	2.6e-07	FDR<5%	0.52	T	C	GTEx v7	PMID:23715323	-	TRUE	FALSE	FALSE	178	0	2	2
ARMC9	Variant	rs6761645	rs13431424 (0.85)	rs6761645	eQTL	RP11-223I10.1	ENSG00000261829	cis	143.2	Brain - Cerebellum	2.7e-07	FDR<5%	0.51	A	G	GTEx v7	PMID:23715323	-	TRUE	FALSE	FALSE	178	0	2	2
ARMC9	Variant	rs6761645	-	rs6761645	eQTL	RP11-223I10.1	ENSG00000261829	cis	137.8	Brain - Cerebellum	2.9e-07	FDR<5%	0.51	A	T	GTEx v7	PMID:23715323	-	TRUE	FALSE	FALSE	178	0	2	2
ARMC9	Variant	rs6761645	rs7565313 (0.99)	rs6761645	eQTL	RP11-223I10.1	ENSG00000261829	cis	137.2	Brain - Cerebellum	3e-07	FDR<5%	0.52	G	A	GTEx v7	PMID:23715323	-	TRUE	FALSE	FALSE	178	0	2	2
ARMC9	Variant	rs6761645	rs55748426 (1)	rs6761645	eQTL	RP11-223I10.1	ENSG00000261829	cis	137.5	Brain - Cerebellum	3.9e-07	FDR<5%	0.5	C	G	GTEx v7	PMID:23715323	-	TRUE	FALSE	FALSE	178	0	2	2
ARMC9	Variant	rs6761645	rs6749936 (1)	rs6761645	eQTL	RP11-223I10.1	ENSG00000261829	cis	138.3	Brain - Cerebellum	3.9e-07	FDR<5%	0.5	T	C	GTEx v7	PMID:23715323	-	TRUE	FALSE	FALSE	178	0	2	2
ARMC9	Variant	rs6761645	rs9750018 (0.85)	rs6761645	eQTL	RP11-223I10.1	ENSG00000261829	cis	167.9	Brain - Cerebellum	7.8e-07	FDR<5%	0.52	G	A	GTEx v7	PMID:23715323	-	TRUE	FALSE	FALSE	178	0	1	1
ARMC9	Variant	rs6761645	rs2005013 (0.85)	rs6761645	eQTL	RP11-223I10.1	ENSG00000261829	cis	149.5	Brain - Cerebellum	1.1e-06	FDR<5%	0.5	A	G	GTEx v7	PMID:23715323	-	TRUE	FALSE	FALSE	178	0	2	2
ARMC9	Variant	rs6761645	rs3731775 (0.85)	rs6761645	eQTL	RP11-223I10.1	ENSG00000261829	cis	146.2	Brain - Cerebellum	1.4e-06	FDR<5%	0.49	A	G	GTEx v7	PMID:23715323	-	TRUE	FALSE	FALSE	178	0	2	2
ARMC9	Variant	rs6761645	rs7571479 (0.85)	rs6761645	eQTL	RP11-223I10.1	ENSG00000261829	cis	151.2	Brain - Cerebellum	1.7e-06	FDR<5%	0.49	T	C	GTEx v7	PMID:23715323	-	TRUE	FALSE	FALSE	178	0	2	2
ARMC9	Variant	rs6761645	rs57199832 (0.85)	rs6761645	eQTL	RP11-223I10.1	ENSG00000261829	cis	151.7	Brain - Cerebellum	1.7e-06	FDR<5%	0.49	G	T	GTEx v7	PMID:23715323	-	TRUE	FALSE	FALSE	178	0	2	2
ARMC9	Variant	rs6761645	rs62197333 (0.85)	rs6761645	eQTL	RP11-223I10.1	ENSG00000261829	cis	167.7	Brain - Cerebellum	1.9e-06	FDR<5%	0.5	C	G	GTEx v7	PMID:23715323	-	TRUE	FALSE	FALSE	178	0	2	2
ARMC9	Variant	rs6761645	rs16827879 (0.82)	rs6761645	eQTL	RP11-223I10.1	ENSG00000261829	cis	175	Brain - Cerebellum	1.9e-06	FDR<5%	0.5	T	C	GTEx v7	PMID:23715323	-	TRUE	FALSE	FALSE	178	0	2	2
ARMC9	Variant	rs6761645	rs139337150 (0.85)	rs6761645	eQTL	RP11-223I10.1	ENSG00000261829	cis	165.4	Brain - Cerebellum	2e-06	FDR<5%	0.49	C	CTTGT	GTEx v7	PMID:23715323	-	TRUE	FALSE	FALSE	178	0	1	1
ARMC9	Variant	rs6761645	rs10202295 (0.84)	rs6761645	eQTL	RP11-223I10.1	ENSG00000261829	cis	167.1	Brain - Cerebellum	2e-06	FDR<5%	0.49	G	T	GTEx v7	PMID:23715323	-	TRUE	FALSE	FALSE	178	0	1	1
ARMC9	Variant	rs6761645	rs7598728 (0.85)	rs6761645	eQTL	RP11-223I10.1	ENSG00000261829	cis	168.7	Brain - Cerebellum	2e-06	FDR<5%	0.49	T	C	GTEx v7	PMID:23715323	-	TRUE	FALSE	FALSE	178	0	1	1
ARMC9	Variant	rs6761645	rs62197323 (0.85)	rs6761645	eQTL	RP11-223I10.1	ENSG00000261829	cis	146.4	Brain - Cerebellum	2.1e-06	FDR<5%	0.48	G	A	GTEx v7	PMID:23715323	-	TRUE	FALSE	FALSE	178	0	2	2
ARMC9	Variant	rs6761645	rs78839329 (0.85)	rs6761645	eQTL	RP11-223I10.1	ENSG00000261829	cis	148.1	Brain - Cerebellum	2.2e-06	FDR<5%	0.48	G	A	GTEx v7	PMID:23715323	-	TRUE	FALSE	FALSE	178	0	2	2
ARMC9	Variant	rs6761645	rs4637098 (0.85)	rs6761645	eQTL	RP11-223I10.1	ENSG00000261829	cis	158.2	Brain - Cerebellum	2.3e-06	FDR<5%	0.48	T	C	GTEx v7	PMID:23715323	-	TRUE	FALSE	FALSE	178	0	2	2
ARMC9	Variant	rs6761645	rs13423632 (0.85)	rs6761645	eQTL	RP11-223I10.1	ENSG00000261829	cis	161.8	Brain - Cerebellum	2.3e-06	FDR<5%	0.48	C	T	GTEx v7	PMID:23715323	-	TRUE	FALSE	FALSE	178	0	2	2
ARMC9	Variant	rs6761645	rs113415095 (0.85)	rs6761645	eQTL	RP11-223I10.1	ENSG00000261829	cis	148	Brain - Cerebellum	2.5e-06	FDR<5%	0.48	AAACAACAAC	A	GTEx v7	PMID:23715323	-	TRUE	FALSE	FALSE	178	0	2	2
ARMC9	Variant	rs6761645	rs60953838 (0.85)	rs6761645	eQTL	RP11-223I10.1	ENSG00000261829	cis	148.5	Brain - Cerebellum	2.5e-06	FDR<5%	0.48	C	G	GTEx v7	PMID:23715323	-	TRUE	FALSE	FALSE	178	0	2	2
ARMC9	Variant	rs6761645	rs58383275 (0.85)	rs6761645	eQTL	RP11-223I10.1	ENSG00000261829	cis	146.6	Brain - Cerebellum	3.5e-06	FDR<5%	0.46	C	T	GTEx v7	PMID:23715323	-	TRUE	FALSE	FALSE	178	0	2	2
ARMC9	Variant	rs6761645	rs28678038 (0.85)	rs6761645	eQTL	RP11-223I10.1	ENSG00000261829	cis	146.6	Brain - Cerebellum	3.5e-06	FDR<5%	0.46	T	A	GTEx v7	PMID:23715323	-	TRUE	FALSE	FALSE	178	0	2	2
ARMC9	Variant	rs6761645	rs12478335 (0.85)	rs6761645	eQTL	RP11-223I10.1	ENSG00000261829	cis	147.6	Brain - Cerebellum	3.5e-06	FDR<5%	0.46	A	C	GTEx v7	PMID:23715323	-	TRUE	FALSE	FALSE	178	0	2	2
ARMC9	Variant	rs6761645	rs12478520 (0.85)	rs6761645	eQTL	RP11-223I10.1	ENSG00000261829	cis	148	Brain - Cerebellum	3.5e-06	FDR<5%	0.46	A	G	GTEx v7	PMID:23715323	-	TRUE	FALSE	FALSE	178	0	2	2
ARMC9	Variant	rs6761645	rs12478898 (0.85)	rs6761645	eQTL	RP11-223I10.1	ENSG00000261829	cis	166.2	Brain - Cerebellum	3.6e-06	FDR<5%	0.48	G	A	GTEx v7	PMID:23715323	-	TRUE	FALSE	FALSE	178	0	2	2
ARMC9	Variant	rs6761645	rs10187005 (0.85)	rs6761645	eQTL	RP11-223I10.1	ENSG00000261829	cis	160.6	Brain - Cerebellum	4.5e-06	FDR<5%	0.48	T	C	GTEx v7	PMID:23715323	-	TRUE	FALSE	FALSE	178	0	2	2
ARMC9	Variant	rs6761645	rs10181630 (0.82)	rs6761645	eQTL	RP11-223I10.1	ENSG00000261829	cis	174.4	Brain - Cerebellum	4.9e-06	FDR<5%	0.48	T	C	GTEx v7	PMID:23715323	-	TRUE	FALSE	FALSE	178	0	1	1
ARMC9	Variant	rs6761645	rs5018532 (0.85)	rs6761645	eQTL	RP11-223I10.1	ENSG00000261829	cis	159.7	Brain - Cerebellum	5.6e-06	FDR<5%	0.48	G	A	GTEx v7	PMID:23715323	-	TRUE	FALSE	FALSE	178	0	2	2
ARMC9	Variant	rs6761645	rs16827863 (0.85)	rs6761645	eQTL	RP11-223I10.1	ENSG00000261829	cis	160.3	Brain - Cerebellum	5.6e-06	FDR<5%	0.48	C	T	GTEx v7	PMID:23715323	-	TRUE	FALSE	FALSE	178	0	2	2
ARMC9	Variant	rs6761645	rs7571479 (0.85)	rs6761645	eQTL	RP11-223I10.1	ENSG00000261829	cis	151.2	Brain - Cerebellar hemisphere	5.8e-06	FDR<5%	0.44	T	C	GTEx v7	PMID:23715323	-	TRUE	FALSE	FALSE	72	0	2	2
ARMC9	Variant	rs6761645	rs57199832 (0.85)	rs6761645	eQTL	RP11-223I10.1	ENSG00000261829	cis	151.7	Brain - Cerebellar hemisphere	5.8e-06	FDR<5%	0.44	G	T	GTEx v7	PMID:23715323	-	TRUE	FALSE	FALSE	72	0	2	2
ARMC9	Variant	rs6761645	rs11558174 (0.85)	rs6761645	eQTL	RP11-223I10.1	ENSG00000261829	cis	155.6	Brain - Cerebellar hemisphere	5.8e-06	FDR<5%	0.44	C	T	GTEx v7	PMID:23715323	-	TRUE	FALSE	FALSE	72	0	2	2
ARMC9	Variant	rs6761645	rs12465438 (0.85)	rs6761645	eQTL	RP11-223I10.1	ENSG00000261829	cis	155.8	Brain - Cerebellar hemisphere	5.8e-06	FDR<5%	0.44	A	G	GTEx v7	PMID:23715323	-	TRUE	FALSE	FALSE	72	0	2	2
ARMC9	Variant	rs6761645	rs12465477 (0.85)	rs6761645	eQTL	RP11-223I10.1	ENSG00000261829	cis	155.9	Brain - Cerebellar hemisphere	5.8e-06	FDR<5%	0.44	A	G	GTEx v7	PMID:23715323	-	TRUE	FALSE	FALSE	72	0	2	2
ARMC9	Variant	rs6761645	rs58067379 (0.85)	rs6761645	eQTL	RP11-223I10.1	ENSG00000261829	cis	170.9	Brain - Cerebellum	6.4e-06	FDR<5%	0.47	T	A	GTEx v7	PMID:23715323	-	TRUE	FALSE	FALSE	178	0	2	2
ARMC9	Variant	rs6761645	rs732079 (0.85)	rs6761645	eQTL	RP11-223I10.1	ENSG00000261829	cis	157.1	Brain - Cerebellum	6.6e-06	FDR<5%	0.46	G	C	GTEx v7	PMID:23715323	-	TRUE	FALSE	FALSE	178	0	2	2
ARMC9	Variant	rs6761645	rs112353881 (0.85)	rs6761645	eQTL	RP11-223I10.1	ENSG00000261829	cis	155.4	Brain - Cerebellum	7.2e-06	FDR<5%	0.46	A	ATTTG	GTEx v7	PMID:23715323	-	TRUE	FALSE	FALSE	178	0	2	2
ARMC9	Variant	rs6761645	rs58383275 (0.85)	rs6761645	eQTL	RP11-223I10.1	ENSG00000261829	cis	146.6	Brain - Cerebellar hemisphere	7.9e-06	FDR<5%	0.43	C	T	GTEx v7	PMID:23715323	-	TRUE	FALSE	FALSE	72	0	2	2
ARMC9	Variant	rs6761645	rs28678038 (0.85)	rs6761645	eQTL	RP11-223I10.1	ENSG00000261829	cis	146.6	Brain - Cerebellar hemisphere	7.9e-06	FDR<5%	0.43	T	A	GTEx v7	PMID:23715323	-	TRUE	FALSE	FALSE	72	0	2	2
ARMC9	Variant	rs6761645	rs12478335 (0.85)	rs6761645	eQTL	RP11-223I10.1	ENSG00000261829	cis	147.6	Brain - Cerebellar hemisphere	7.9e-06	FDR<5%	0.43	A	C	GTEx v7	PMID:23715323	-	TRUE	FALSE	FALSE	72	0	2	2
ARMC9	Variant	rs6761645	rs12478520 (0.85)	rs6761645	eQTL	RP11-223I10.1	ENSG00000261829	cis	148	Brain - Cerebellar hemisphere	7.9e-06	FDR<5%	0.43	A	G	GTEx v7	PMID:23715323	-	TRUE	FALSE	FALSE	72	0	2	2
ARMC9	Variant	rs6761645	rs732079 (0.85)	rs6761645	eQTL	RP11-223I10.1	ENSG00000261829	cis	157.1	Brain - Cerebellar hemisphere	8.8e-06	FDR<5%	0.44	G	C	GTEx v7	PMID:23715323	-	TRUE	FALSE	FALSE	72	0	2	2
ARMC9	Variant	rs6761645	rs4637098 (0.85)	rs6761645	eQTL	RP11-223I10.1	ENSG00000261829	cis	158.2	Brain - Cerebellar hemisphere	8.8e-06	FDR<5%	0.44	T	C	GTEx v7	PMID:23715323	-	TRUE	FALSE	FALSE	72	0	2	2
ARMC9	Variant	rs6761645	rs13423632 (0.85)	rs6761645	eQTL	RP11-223I10.1	ENSG00000261829	cis	161.8	Brain - Cerebellar hemisphere	8.8e-06	FDR<5%	0.44	C	T	GTEx v7	PMID:23715323	-	TRUE	FALSE	FALSE	72	0	2	2
ARMC9	Variant	rs6761645	rs13431424 (0.85)	rs6761645	eQTL	RP11-223I10.1	ENSG00000261829	cis	143.2	Brain - Cerebellar hemisphere	8.9e-06	FDR<5%	0.43	A	G	GTEx v7	PMID:23715323	-	TRUE	FALSE	FALSE	72	0	2	2
ARMC9	Variant	rs6761645	rs3731775 (0.85)	rs6761645	eQTL	RP11-223I10.1	ENSG00000261829	cis	146.2	Brain - Cerebellar hemisphere	8.9e-06	FDR<5%	0.43	A	G	GTEx v7	PMID:23715323	-	TRUE	FALSE	FALSE	72	0	2	2
ARMC9	Variant	rs6761645	rs10187005 (0.85)	rs6761645	eQTL	RP11-223I10.1	ENSG00000261829	cis	160.6	Brain - Cerebellar hemisphere	9e-06	FDR<5%	0.44	T	C	GTEx v7	PMID:23715323	-	TRUE	FALSE	FALSE	72	0	2	2
ARMC9	Variant	rs6761645	rs11558174 (0.85)	rs6761645	eQTL	RP11-223I10.1	ENSG00000261829	cis	155.6	Brain - Cerebellum	9.1e-06	FDR<5%	0.45	C	T	GTEx v7	PMID:23715323	-	TRUE	FALSE	FALSE	178	0	2	2
ARMC9	Variant	rs6761645	rs12465438 (0.85)	rs6761645	eQTL	RP11-223I10.1	ENSG00000261829	cis	155.8	Brain - Cerebellum	9.1e-06	FDR<5%	0.45	A	G	GTEx v7	PMID:23715323	-	TRUE	FALSE	FALSE	178	0	2	2
ARMC9	Variant	rs6761645	rs12465477 (0.85)	rs6761645	eQTL	RP11-223I10.1	ENSG00000261829	cis	155.9	Brain - Cerebellum	9.1e-06	FDR<5%	0.45	A	G	GTEx v7	PMID:23715323	-	TRUE	FALSE	FALSE	178	0	2	2
ARMC9	Variant	rs6761645	rs78839329 (0.85)	rs6761645	eQTL	RP11-223I10.1	ENSG00000261829	cis	148.1	Brain - Cerebellar hemisphere	1e-05	FDR<5%	0.43	G	A	GTEx v7	PMID:23715323	-	TRUE	FALSE	FALSE	72	0	2	2
ARMC9	Variant	rs6761645	rs7565313 (0.99)	rs6761645	eQTL	RP11-223I10.1	ENSG00000261829	cis	137.2	Brain - Cerebellar hemisphere	1.2e-05	FDR<5%	0.42	G	A	GTEx v7	PMID:23715323	-	TRUE	FALSE	FALSE	72	0	2	2
ARMC9	Variant	rs6761645	rs55748426 (1)	rs6761645	eQTL	RP11-223I10.1	ENSG00000261829	cis	137.5	Brain - Cerebellar hemisphere	1.2e-05	FDR<5%	0.42	C	G	GTEx v7	PMID:23715323	-	TRUE	FALSE	FALSE	72	0	2	2
ARMC9	Variant	rs6761645	rs6749936 (1)	rs6761645	eQTL	RP11-223I10.1	ENSG00000261829	cis	138.3	Brain - Cerebellar hemisphere	1.2e-05	FDR<5%	0.42	T	C	GTEx v7	PMID:23715323	-	TRUE	FALSE	FALSE	72	0	2	2
ARMC9	Variant	rs6761645	rs113415095 (0.85)	rs6761645	eQTL	RP11-223I10.1	ENSG00000261829	cis	148	Brain - Cerebellar hemisphere	1.2e-05	FDR<5%	0.43	AAACAACAAC	A	GTEx v7	PMID:23715323	-	TRUE	FALSE	FALSE	72	0	2	2
ARMC9	Variant	rs6761645	rs60953838 (0.85)	rs6761645	eQTL	RP11-223I10.1	ENSG00000261829	cis	148.5	Brain - Cerebellar hemisphere	1.2e-05	FDR<5%	0.43	C	G	GTEx v7	PMID:23715323	-	TRUE	FALSE	FALSE	72	0	2	2
ARMC9	Variant	rs6761645	rs112353881 (0.85)	rs6761645	eQTL	RP11-223I10.1	ENSG00000261829	cis	155.4	Brain - Cerebellar hemisphere	1.2e-05	FDR<5%	0.43	A	ATTTG	GTEx v7	PMID:23715323	-	TRUE	FALSE	FALSE	72	0	2	2
ARMC9	Variant	rs6761645	rs6753393 (0.85)	rs6761645	eQTL	RP11-223I10.1	ENSG00000261829	cis	144.6	Brain - Cerebellar hemisphere	1.5e-05	FDR<5%	0.43	C	G	GTEx v7	PMID:23715323	-	TRUE	FALSE	FALSE	72	0	2	2
ARMC9	Variant	rs6761645	rs7601741 (0.85)	rs6761645	eQTL	RP11-223I10.1	ENSG00000261829	cis	145	Brain - Cerebellar hemisphere	1.5e-05	FDR<5%	0.43	T	C	GTEx v7	PMID:23715323	-	TRUE	FALSE	FALSE	72	0	2	2
ARMC9	Variant	rs6761645	rs62197323 (0.85)	rs6761645	eQTL	RP11-223I10.1	ENSG00000261829	cis	146.4	Brain - Cerebellar hemisphere	1.5e-05	FDR<5%	0.43	G	A	GTEx v7	PMID:23715323	-	TRUE	FALSE	FALSE	72	0	2	2
ARMC9	Variant	rs6761645	rs2005013 (0.85)	rs6761645	eQTL	RP11-223I10.1	ENSG00000261829	cis	149.5	Brain - Cerebellar hemisphere	1.6e-05	FDR<5%	0.42	A	G	GTEx v7	PMID:23715323	-	TRUE	FALSE	FALSE	72	0	2	2
ARMC9	Variant	rs6761645	rs6738687 (0.82)	rs6761645	eQTL	RP11-223I10.1	ENSG00000261829	cis	135.8	Brain - Cerebellar hemisphere	1.7e-05	FDR<5%	0.4	A	G	GTEx v7	PMID:23715323	-	TRUE	FALSE	FALSE	72	0	2	2
ARMC9	Variant	rs6761645	-	rs6761645	eQTL	RP11-223I10.1	ENSG00000261829	cis	137.8	Brain - Cerebellar hemisphere	1.9e-05	FDR<5%	0.42	A	T	GTEx v7	PMID:23715323	-	TRUE	FALSE	FALSE	72	0	2	2
ARMC9	Variant	rs6761645	rs5018532 (0.85)	rs6761645	eQTL	RP11-223I10.1	ENSG00000261829	cis	159.7	Brain - Cerebellar hemisphere	2.1e-05	FDR<5%	0.43	G	A	GTEx v7	PMID:23715323	-	TRUE	FALSE	FALSE	72	0	2	2
ARMC9	Variant	rs6761645	rs16827863 (0.85)	rs6761645	eQTL	RP11-223I10.1	ENSG00000261829	cis	160.3	Brain - Cerebellar hemisphere	2.1e-05	FDR<5%	0.43	C	T	GTEx v7	PMID:23715323	-	TRUE	FALSE	FALSE	72	0	2	2
ARMC9	Variant	rs6761645	rs12478898 (0.85)	rs6761645	eQTL	RP11-223I10.1	ENSG00000261829	cis	166.2	Brain - Cerebellar hemisphere	2.1e-05	FDR<5%	0.43	G	A	GTEx v7	PMID:23715323	-	TRUE	FALSE	FALSE	72	0	2	2
ARMC9	Variant	rs6761645	rs62197333 (0.85)	rs6761645	eQTL	RP11-223I10.1	ENSG00000261829	cis	167.7	Brain - Cerebellar hemisphere	2.1e-05	FDR<5%	0.43	C	G	GTEx v7	PMID:23715323	-	TRUE	FALSE	FALSE	72	0	2	2
ARMC9	Variant	rs6761645	rs58067379 (0.85)	rs6761645	eQTL	RP11-223I10.1	ENSG00000261829	cis	170.9	Brain - Cerebellar hemisphere	2.1e-05	FDR<5%	0.43	T	A	GTEx v7	PMID:23715323	-	TRUE	FALSE	FALSE	72	0	2	2
ARMC9	Variant	rs6761645	rs16827879 (0.82)	rs6761645	eQTL	RP11-223I10.1	ENSG00000261829	cis	175	Brain - Cerebellar hemisphere	2.1e-05	FDR<5%	0.43	T	C	GTEx v7	PMID:23715323	-	TRUE	FALSE	FALSE	72	0	2	2
LINC00434 DIAPH3	Variant	rs2265634	rs2322815 (0.93)	rs2265634	eQTL	DIAPH3	ENSG00000139734	cis	79.6	Adipose - Visceral (Omentum)	2.3e-08	FDR<5%	-0.29	C	T	GTEx v7	PMID:23715323	DIAPH3	TRUE	FALSE	FALSE	232	0	1	1
LINC00434 DIAPH3	Variant	rs2265634	rs1933057 (1)	rs2265634	eQTL	DIAPH3	ENSG00000139734	cis	68.1	Adipose - Visceral (Omentum)	2.9e-07	FDR<5%	-0.26	G	A	GTEx v7	PMID:23715323	DIAPH3	TRUE	FALSE	FALSE	232	0	1	1
LINC00434 DIAPH3	Variant	rs2265634	rs1083379 (1)	rs2265634	eQTL	DIAPH3	ENSG00000139734	cis	69.8	Adipose - Visceral (Omentum)	2.9e-07	FDR<5%	-0.26	A	G	GTEx v7	PMID:23715323	DIAPH3	TRUE	FALSE	FALSE	232	0	1	1
LINC00434 DIAPH3	Variant	rs2265634	-	rs2265634	eQTL	DIAPH3	ENSG00000139734	cis	74.3	Adipose - Visceral (Omentum)	4.9e-07	FDR<5%	-0.27	G	A	GTEx v7	PMID:23715323	DIAPH3	TRUE	FALSE	FALSE	232	0	1	1
LINC00434 DIAPH3	Variant	rs2265634	rs777790 (0.99)	rs2265634	eQTL	DIAPH3	ENSG00000139734	cis	61.3	Adipose - Visceral (Omentum)	1.3e-06	FDR<5%	-0.25	A	C	GTEx v7	PMID:23715323	DIAPH3	TRUE	FALSE	FALSE	232	0	1	1
LINC00434 DIAPH3	Variant	rs2265634	rs5027969 (0.99)	rs2265634	eQTL	DIAPH3	ENSG00000139734	cis	62.8	Adipose - Visceral (Omentum)	1.3e-06	FDR<5%	-0.25	G	A	GTEx v7	PMID:23715323	DIAPH3	TRUE	FALSE	FALSE	232	0	1	1
MYRIP||ENTPD3	Variant	rs7633684	-	rs7633684	eQTL	ENTPD3-AS1	ENSG00000223797	cis	0	Colon - Transverse	1.8e-10	FDR<5%	-1.03	T	A	GTEx v7	PMID:23715323	-	TRUE	FALSE	TRUE	485	0	10	10
MYRIP||ENTPD3	Variant	rs7633684	-	rs7633684	eQTL	ENTPD3-AS1	ENSG00000223797	cis	0	Adipose - Subcutaneous	1.6e-08	FDR<5%	-0.62	T	A	GTEx v7	PMID:23715323	-	TRUE	FALSE	TRUE	494	0	10	10
MYRIP||ENTPD3	Variant	rs7633684	-	rs7633684	eQTL	ENTPD3-AS1	ENSG00000223797	cis	0	Skin - Not sun exposed (Suprapubic)	4.8e-08	FDR<5%	-0.68	T	A	GTEx v7	PMID:23715323	-	TRUE	FALSE	TRUE	626	0	10	10
MYRIP||ENTPD3	Variant	rs7633684	-	rs7633684	eQTL	ENTPD3-AS1	ENSG00000223797	cis	0	Thyroid	7.6e-08	FDR<5%	-0.62	T	A	GTEx v7	PMID:23715323	-	TRUE	FALSE	TRUE	602	0	10	10
MYRIP||ENTPD3	Variant	rs7633684	-	rs7633684	eQTL	ENTPD3-AS1	ENSG00000223797	cis	0	Esophagus - Mucosa	1.1e-07	FDR<5%	-0.69	T	A	GTEx v7	PMID:23715323	-	TRUE	FALSE	TRUE	482	0	10	10
MYRIP||ENTPD3	Variant	rs7633684	-	rs7633684	eQTL	ENTPD3-AS1	ENSG00000223797	cis	0	Skin - Sun exposed (Lower leg)	5.9e-07	FDR<5%	-0.57	T	A	GTEx v7	PMID:23715323	-	TRUE	FALSE	TRUE	497	0	10	10
MYRIP||ENTPD3	Variant	rs7633684	-	rs7633684	eQTL	ENTPD3-AS1	ENSG00000223797	cis	0	Stomach	7.3e-07	FDR<5%	-0.63	T	A	GTEx v7	PMID:23715323	-	TRUE	FALSE	TRUE	386	0	10	10
MYRIP||ENTPD3	Variant	rs7633684	-	rs7633684	eQTL	ENTPD3-AS1	ENSG00000223797	cis	0	Pancreas	1.1e-06	FDR<5%	-0.85	T	A	GTEx v7	PMID:23715323	-	TRUE	FALSE	TRUE	375	0	10	10
MYRIP||ENTPD3	Variant	rs7633684	-	rs7633684	eQTL	ENTPD3-AS1	ENSG00000223797	cis	0	Nerve - Tibial	7.4e-06	FDR<5%	-0.39	T	A	GTEx v7	PMID:23715323	-	TRUE	FALSE	TRUE	429	0	10	10
MYRIP||ENTPD3	Variant	rs7633684	-	rs7633684	eQTL	ENTPD3-AS1	ENSG00000223797	cis	0	Artery - Tibial	3.7e-05	FDR<5%	-0.43	T	A	GTEx v7	PMID:23715323	-	TRUE	FALSE	TRUE	421	0	10	10
IFLTD1	Variant	rs7303492	rs897131 (0.81)	rs7303492	eQTL	FAR2	ENSG00000064763	-	3448.1	Brain - Parietal lobe	0.0026	FWER<5%	-	-	-	ScanDB	PMID:19933162	FAR2	FALSE	FALSE	FALSE	45	0	0	1
IFLTD1	Variant	rs7303492	rs10771234 (0.81)	rs7303492	eQTL	FAR2	ENSG00000064763	-	3437.3	Brain - Parietal lobe	0.0026	FWER<5%	-	-	-	ScanDB	PMID:19933162	FAR2	FALSE	FALSE	FALSE	45	0	0	1
IFLTD1	Variant	rs7303492	rs7314348 (0.85)	rs7303492	eQTL	FAR2	ENSG00000064763	-	3465.9	Brain - Parietal lobe	0.0043	FWER<5%	-	-	-	ScanDB	PMID:19933162	FAR2	FALSE	FALSE	FALSE	45	0	0	1
IFLTD1	Variant	rs7303492	rs897131 (0.81)	rs7303492	eQTL	KCNJ8	ENSG00000121361	trans	3925.4	Brain - Parietal lobe	0.0079	FWER<5%	-	-	-	ScanDB	PMID:19933162	-	FALSE	FALSE	TRUE	53	0	0	1
IFLTD1	Variant	rs7303492	rs10771234 (0.81)	rs7303492	eQTL	KCNJ8	ENSG00000121361	trans	3936.2	Brain - Parietal lobe	0.0081	FWER<5%	-	-	-	ScanDB	PMID:19933162	-	FALSE	FALSE	FALSE	53	0	0	1
IFLTD1	Variant	rs7303492	rs897131 (0.81)	rs7303492	eQTL	LMNTD1	ENSG00000152936	cis	52.4	Brain - Cerebellum	0.00058	FWER<5%	-	-	-	ScanDB	PMID:19933162	-	FALSE	TRUE	TRUE	29	1	0	1
IFLTD1	Variant	rs7303492	rs10771234 (0.81)	rs7303492	eQTL	LMNTD1	ENSG00000152936	cis	63.2	Brain - Cerebellum	0.00063	FWER<5%	-	-	-	ScanDB	PMID:19933162	-	FALSE	FALSE	FALSE	29	0	0	1
IFLTD1	Variant	rs7303492	rs7314348 (0.85)	rs7303492	eQTL	LMNTD1	ENSG00000152936	cis	34.6	Brain - Cerebellum	0.002	FWER<5%	-	-	-	ScanDB	PMID:19933162	-	FALSE	FALSE	FALSE	29	0	0	1
IFLTD1	Variant	rs7303492	rs12817135 (0.97)	rs7303492	eQTL	RASSF8	ENSG00000123094	-	285.6	Adipose - Subcutaneous	3.6e-07	FDR<5%	-	-	-	FranzÃ©n et al. (Science 2016)	PMID:27540175	RASSF8	TRUE	TRUE	TRUE	1	1	1	1
IFLTD1	Variant	rs7303492	rs7303492	rs7303492	eQTL	TBC1D24	ENSG00000162065	trans	-	Liver	3.3e-06	FWER<5%	-	-	-	ScanDB	PMID:19933162	-	FALSE	FALSE	TRUE	10	0	0	1
IFLTD1	Variant	rs12817138	rs7314348 (0.84)	rs12817138	eQTL	FAR2	ENSG00000064763	-	3465.9	Brain - Parietal lobe	0.0043	FWER<5%	-	-	-	ScanDB	PMID:19933162	FAR2	FALSE	FALSE	FALSE	45	0	0	1
IFLTD1	Variant	rs12817138	rs7314348 (0.84)	rs12817138	eQTL	LMNTD1	ENSG00000152936	cis	34.6	Brain - Cerebellum	0.002	FWER<5%	-	-	-	ScanDB	PMID:19933162	-	FALSE	FALSE	FALSE	29	0	0	1
IFLTD1	Variant	rs12817138	rs12817135 (1)	rs12817138	eQTL	RASSF8	ENSG00000123094	-	285.6	Adipose - Subcutaneous	3.6e-07	FDR<5%	-	-	-	FranzÃ©n et al. (Science 2016)	PMID:27540175	RASSF8	TRUE	TRUE	TRUE	1	1	1	1
IFLTD1	Variant	rs12817138	rs7303492 (0.97)	rs12817138	eQTL	TBC1D24	ENSG00000162065	trans	-	Liver	3.3e-06	FWER<5%	-	-	-	ScanDB	PMID:19933162	-	FALSE	FALSE	TRUE	10	0	0	1
IFLTD1	Variant	rs17340760	rs897131 (0.82)	rs17340760	eQTL	FAR2	ENSG00000064763	-	3448.1	Brain - Parietal lobe	0.0026	FWER<5%	-	-	-	ScanDB	PMID:19933162	FAR2	FALSE	FALSE	FALSE	45	0	0	1
IFLTD1	Variant	rs17340760	rs10771234 (0.82)	rs17340760	eQTL	FAR2	ENSG00000064763	-	3437.3	Brain - Parietal lobe	0.0026	FWER<5%	-	-	-	ScanDB	PMID:19933162	FAR2	FALSE	FALSE	FALSE	45	0	0	1
IFLTD1	Variant	rs17340760	rs7314348 (0.85)	rs17340760	eQTL	FAR2	ENSG00000064763	-	3465.9	Brain - Parietal lobe	0.0043	FWER<5%	-	-	-	ScanDB	PMID:19933162	FAR2	FALSE	FALSE	FALSE	45	0	0	1
IFLTD1	Variant	rs17340760	rs897131 (0.82)	rs17340760	eQTL	KCNJ8	ENSG00000121361	trans	3925.4	Brain - Parietal lobe	0.0079	FWER<5%	-	-	-	ScanDB	PMID:19933162	-	FALSE	FALSE	TRUE	53	0	0	1
IFLTD1	Variant	rs17340760	rs10771234 (0.82)	rs17340760	eQTL	KCNJ8	ENSG00000121361	trans	3936.2	Brain - Parietal lobe	0.0081	FWER<5%	-	-	-	ScanDB	PMID:19933162	-	FALSE	FALSE	FALSE	53	0	0	1
IFLTD1	Variant	rs17340760	rs897131 (0.82)	rs17340760	eQTL	LMNTD1	ENSG00000152936	cis	52.4	Brain - Cerebellum	0.00058	FWER<5%	-	-	-	ScanDB	PMID:19933162	-	FALSE	TRUE	TRUE	29	1	0	1
IFLTD1	Variant	rs17340760	rs10771234 (0.82)	rs17340760	eQTL	LMNTD1	ENSG00000152936	cis	63.2	Brain - Cerebellum	0.00063	FWER<5%	-	-	-	ScanDB	PMID:19933162	-	FALSE	FALSE	FALSE	29	0	0	1
IFLTD1	Variant	rs17340760	rs7314348 (0.85)	rs17340760	eQTL	LMNTD1	ENSG00000152936	cis	34.6	Brain - Cerebellum	0.002	FWER<5%	-	-	-	ScanDB	PMID:19933162	-	FALSE	FALSE	FALSE	29	0	0	1
IFLTD1	Variant	rs17340760	rs12817135 (0.97)	rs17340760	eQTL	RASSF8	ENSG00000123094	-	285.6	Adipose - Subcutaneous	3.6e-07	FDR<5%	-	-	-	FranzÃ©n et al. (Science 2016)	PMID:27540175	RASSF8	TRUE	TRUE	TRUE	1	1	1	1
IFLTD1	Variant	rs17340760	rs7303492 (0.99)	rs17340760	eQTL	TBC1D24	ENSG00000162065	trans	-	Liver	3.3e-06	FWER<5%	-	-	-	ScanDB	PMID:19933162	-	FALSE	FALSE	TRUE	10	0	0	1

## Sheet: Supp T4_LINC00434_targets
Supplementary Table 4. Genes targeted by long non-coding RNA LINC00434.
Gene	Region	Score	Transcript	Position	Immune & cancer relevance	Citation
KIF26A (Kinesin Family Member 26A)	3'-UTR	-18.46	ENST00000315264	Chr14:104646197-104646243	Kif26A is a pro-proliferation gene that signals through cyclin-dependent kinases.	https://www.frontiersin.org/articles/10.3389/fonc.2020.530933/full
C1GALT1C1 (Core 1 Beta3-Galactosyltransferase-Specific Molecular Chaperone)	3'-UTR	-18.42	ENST00000304661	ChrX:119759942-119759979	Critical in regulating tumor Tn antigen in cancer and the autoimmune disease IgA nephropathy.	https://cimonline.ca/index.php/cim/article/view/11832
MIR497HG (Mir-497-195 Cluster Host Gene)	intron	-17.01	ENST00000624964	Chr17:6922615-6922638	Controls cell cycle through G1/S-specific cyclin-E1 (CCNE1) signaling.	https://www.europeanreview.org/wp/wp-content/uploads/5871-5877.pdf
ABCA4 (ATP Binding Cassette Subfamily A Member 4)	CDS	-16.64	ENST00000572453	Chr1:94496614-94496644	Transporter of phosphatidylethanolamine, a phospholipid critical for rapid cell growth. This pathway is being targeted for cancer drugs.	https://molecular-cancer.biomedcentral.com/articles/10.1186/s12943-015-0317-1
DSCAML1 (DS Cell Adhesion Molecule Like 1)	intron	-16.48	ENST00000370225	Chr11:117482691-117482729	Homophilic intercellular adhesion molecule differentially expressed in some cancers.	https://scholar.archive.org/work/ijfvoqydlbdb7f4q3uivlxcjzm/access/wayback/https://files.osf.io/v1/resources/sxru7/providers/osfstorage/5e3c752a032a4d0101e704d2?action=download&direct&version=1

## Sheet: Supp T5_miR-548ag1-rel'd-seqs
Supplementary Table 5. Top ten primate-specific miR-548ag1-like sequences in the human genome.
Gene	Region	BLAT Score	Position	Immune & cancer relevance	Notes	Citation
miR-548AG1	miRNA	66	Chr4:61,788,337-61,788,402	This work.
DEFB4B (β-defensin 1)	3'-UTR	50	Chr8:7,269,818-7,269,883	b-Defensins are critical players in both innate & adaptive immunity.		https://www.ingentaconnect.com/content/ben/cpd/2007/00000013/00000030/art00008
Zinc finger, CCHC domain containing 7 (ZCCHC7)	intron	46	Chr9:37,296,026-37,296,091	Core subunit of the TRAMP complex, a pro-apoptotic receptor that degrades viral nucleic acids	TFBSs: ATF2, TBP, CHD1, RAD21, FOXA1/2, RUNX3	https://www.sciencedirect.com/science/article/pii/S1074761300802447
Kruppel-like factor 6 (KLF6)	5'-UTR	46	Chr10:3,944,924-3,945,018	Co-activator of NF-κB that mediates p65-dependent transcription of selected downstream genes	TFBSs: CEBPB, NFIC, ATF2, RELA, FOXM1, EP300, CHD2, MXI1, MEF2C, IRF4, MEF2A, STAT3, SP1, EBF1, TBL1XR1, POU2F2, BATF, TCF12, PAX5, BCL11A, RUNX3	https://www.mdpi.com/841632
LAMA3 (alpha-chain of laminin 5)	intron	45	Chr18:21,474,089-21,474,154	Immune complex deposition. Risk locus for atopic dermatitis.	transcribed: ENST00000408462.1 (AC010754.1)	https://bmcdermatol.biomedcentral.com/articles/10.1186/1471-5945-14-17
C8B (complement component 8)	5'-UTR	44	Chr1:57,431,960-57,432,025	Critical innate immune modulator.	transcribed: ENST00000408664.1 (AL161740.1)	https://www.nature.com/articles/s41577-019-0168-x
ataxin 1 (ATXN1)	intron	44	Chr6:16,428,682-16,428,746	Regulates B-cell signaling; multiple sclerosis risk locus.	transcribed: ENST00000408068.2 (AL034375.1)	https://molecularbrain.biomedcentral.com/articles/10.1186/s13041-020-00715-0
TRAF2 and NCK interacting kinase (TNIK)	intron	43	Chr3:171,080,145-171,080,209	Critical for CD8+ T-cell memory formation		https://www.nature.com/articles/s41467-020-15413-7
NADH dehydrogenase (ubiquinone) Fe-S protein 4, 18kDa (NADH-coenzyme Q reductase) (NDUFS4)	5'-UTR	42	Chr5:52,829,365-52,829,428	Critical for OxPhos signaling; deficiency leads to inflammation		https://academic.oup.com/hmg/article/24/10/2848/623414
aldehyde oxidase 1 (AOX1)	3'-UTR	42	Chr2:201,540,592-201,540,657	Nrf2 and NF-kB signaling.	transcribed: AC007163.3/148319-148236	https://www.jci.org/articles/view/JCI25790
transforming growth factor, alpha (TGFA)	intron	42	Chr2:70,682,681-70,682,746	Interleukin signaling. Biomarker for Kawasaki disease.	transcribed: ENST00000401177.2 (AC017084.1)	https://europepmc.org/article/med/34956318
